# Supplementary material for: Quantitative Proteomic Analysis of Zearalenone Exposure on Uterine Development in Weaned Gilts
Source: Toxins (Basel). 2022 Oct 9;14(10):692. doi: 10.3390/toxins14100692 (PMC9610722; doi:10.3390/toxins14100692)
Supplement: Supplementary file 1 [file toxins-14-00692-s001.zip]

Archive with 1 entries (1 files):
- toxins-1937491-supplementary.xlsx
