# Supplementary material for: Quantitative Proteomic Analysis of Zearalenone Exposure on Uterine Development in Weaned Gilts
Source: Toxins (Basel). 2022 Oct 9;14(10):692. doi: 10.3390/toxins14100692 (PMC9610722; doi:10.3390/toxins14100692)
Supplement: Supplementary file 1 [file toxins-14-00692-s001.zip › toxins-1937491-supplementary.xlsx]

## Sheet: Table S1
Accession	FC(UT/UC)	Log2FC(UT/UC)	P_value(UT/UC)	Regulate	Significant	UT	UC	UC11	UC21	UC31	UC41	UT11	UT21	UT31	UT41	Description	ko_id	ko_name	go	pathways	cog	pfam	subloc	uni_peptide	coverage	mw	fdr
Q3ZD69	1.46319	0.549114	0.4672	up	no	15.7	10.73	1	15.23	13.239	13.455	13.805	21.903	1.046	26.061	Prelamin-A/C OS=Sus scrofa OX=9823 GN=LMNA PE=3 SV=1	K07611;K12641;K07606;K07610	LMNA;LMNB;LMNB;VIM;DES	GO:2001234(biological_process:negative regulation of apoptotic signaling pathway); GO:2001236(biological_process:regulation of extrinsic apoptotic signaling pathway); GO:0008104(biological_process:protein localization); GO:0099512(cellular_component:supramolecular fiber); GO:0099513(cellular_component:polymeric cytoskeletal fiber); GO:0019222(biological_process:regulation of metabolic process); G…	ssc05206(MicroRNAs in cancer); ssc04210(Apoptosis); ssc05414(Dilated cardiomyopathy (DCM)); ssc05412(Arrhythmogenic right ventricular cardiomyopathy (ARVC)); ssc05169(Epstein-Barr virus infection); ssc05410(Hypertrophic cardiomyopathy (HCM))	ENOG410Y2H6(S:Function unknown)	PF00038.22(Filament:Intermediate filament protein); PF00932.20(LTD:Lamin Tail Domain)	nuclear	1	58	74.2	High
A0A286ZYQ7	0.157134	-2.66994	0.2648	down	no	2.478	15.77	1	47.023	1.612	13.432	2.733	1.981	2.584	2.615	Ig-like domain-containing protein OS=Sus scrofa OX=9823 PE=4 SV=1					ENOG410YQB2(S:Function unknown); ENOG410ZN1U(S:Function unknown)	PF07686.18(V-set:Immunoglobulin V-set domain); PF13927.7(Ig_3:Immunoglobulin domain)	plasma membrane	2	25	16.4	High
Q35914	1.99916	0.99939	0.06697	up	no	9.46	4.732	1	8.283	1.58	8.064	8.746	11.608	8.584	8.9	ATP synthase protein 8 OS=Sus scrofa OX=9823 GN=MT-ATP8 PE=1 SV=2	K02125	ATPeF08, MTATP8, ATP8	GO:0009165(biological_process:nucleotide biosynthetic process); GO:0044281(biological_process:small molecule metabolic process); GO:1901362(biological_process:organic cyclic compound biosynthetic process); GO:1901360(biological_process:organic cyclic compound metabolic process); GO:0045263(cellular_component:proton-transporting ATP synthase complex, coupling factor F(o)); GO:0016021(cellular_comp…	ssc05010(Alzheimer disease); ssc01100(Metabolic pathways); ssc00190(Oxidative phosphorylation); ssc05012(Parkinson disease); ssc04714(Thermogenesis); ssc05016(Huntington disease)	ENOG411154N(C:Energy production and conversion)	PF00895.21(ATP-synt_8:ATP synthase protein 8)	extracellular	2	39	7.9	High
A0A4X1W4H6	2.47367	1.30665	0.1415	up	no	8.361	3.38	1	1.312	5.05	6.159	7.44	1.515	13.915	10.575	Uncharacterized protein OS=Sus scrofa OX=9823 PE=4 SV=1	K06551	SIRPA_B1_G, CD172;SIRPA_B1_G, CD172;SIRPA_B1_G, CD172;SIRPA_B1_G, CD172		ssc04380(Osteoclast differentiation)	ENOG41115Q6(S:Function unknown)	PF07654.16(C1-set:Immunoglobulin C1-set domain); PF07686.18(V-set:Immunoglobulin V-set domain); PF13927.7(Ig_3:Immunoglobulin domain); PF00047.26(ig:Immunoglobulin domain)	plasma membrane	1	55	26.1	High
A0A286ZKJ1	2.89847	1.53529	0.1848	up	no	6.081	2.098	1	1.946	2.277	3.168	0.889	12.006	2.543	8.886	Uncharacterized protein OS=Sus scrofa OX=9823 GN=LOC110256441 PE=3 SV=2	K13916	CAMP, LL37	GO:0019730(biological_process:antimicrobial humoral response); GO:0003674(molecular_function:molecular_function); GO:0042742(biological_process:defense response to bacterium); GO:0050829(biological_process:defense response to Gram-negative bacterium); GO:0061844(biological_process:antimicrobial humoral immune response mediated by antimicrobial peptide); GO:0005575(cellular_component:cellular_comp…	ssc05152(Tuberculosis); ssc05150(Staphylococcus aureus infection); ssc04970(Salivary secretion); ssc04621(NOD-like receptor signaling pathway)	ENOG41119S0(O:Posttranslational modification, protein turnover, chaperones)	PF00666.18(Cathelicidins:Cathelicidin)	extracellular	1	31	20.8	High
Q19AZ5	7.31641	2.87114	0.1379	up	no	6.974	0.9532	1	0.852	1.03	0.931	14.719	1.038	11.15	0.987	Antithrombin-III OS=Sus scrofa OX=9823 PE=2 SV=1	K03911;K13966;K23425	SERPINC1, AT3;SERPINB1;SERPINB11_12	GO:0080090(biological_process:regulation of primary metabolic process); GO:0019222(biological_process:regulation of metabolic process); GO:0032101(biological_process:regulation of response to external stimulus); GO:2000266(biological_process:regulation of blood coagulation, intrinsic pathway); GO:0048583(biological_process:regulation of response to stimulus); GO:0061041(biological_process:regulat…	ssc04610(Complement and coagulation cascades)	COG4826(S:Function unknown)	PF00079.21(Serpin:Serpin (serine protease inhibitor))	extracellular	1	44	52.4	High
E2IUK5	0.170353	-2.5534	0.1625	down	no	1.14	6.692	1	16.78	3.484	5.504	1.317	1.136	0.934	1.172	Calretinin OS=Sus scrofa OX=9823 GN=CALB2 PE=2 SV=1	K23908;K23928;K14757	;CALB1, CALB;	GO:0005488(molecular_function:binding); GO:0005911(cellular_component:cell-cell junction); GO:0099510(molecular_function:calcium ion binding involved in regulation of cytosolic calcium ion concentration); GO:0060249(biological_process:anatomical structure homeostasis); GO:0050801(biological_process:ion homeostasis); GO:0060076(cellular_component:excitatory synapse); GO:0030425(cellular_component:…	ssc04961(Endocrine and other factor-regulated calcium reabsorption)	COG5126(D:Cell cycle control, cell division, chromosome partitioning); COG5126(T:Signal transduction mechanisms); COG5126(Z:Cytoskeleton)	PF00036.33(EF-hand_1:EF hand); PF13405.7(EF-hand_6:EF-hand domain); PF13499.7(EF-hand_7:EF-hand domain pair); PF13202.7(EF-hand_5:EF hand); PF13833.7(EF-hand_8:EF-hand domain pair)	cytoplasmic	7	30	31.3	High
F1SK86	1.58042	0.660312	0.6531	up	no	4.618	2.922	1	1.308	1.187	8.193	1.457	13.999	1.485	1.53	Peptidylprolyl isomerase OS=Sus scrofa OX=9823 GN=FKBP4 PE=1 SV=3	K09575;K09569;K09571;K09572	FKBP4_5;FKBP4_5;FKBP2;FKBP6;FKBP9_10	GO:0003755(molecular_function:peptidyl-prolyl cis-trans isomerase activity); GO:0031072(molecular_function:heat shock protein binding); GO:1901363(molecular_function:heterocyclic compound binding); GO:0008144(molecular_function:drug binding); GO:0003824(molecular_function:catalytic activity); GO:0005528(molecular_function:FK506 binding); GO:0003674(molecular_function:molecular_function); GO:00054…	ssc04915(Estrogen signaling pathway)	COG0545(O:Posttranslational modification, protein turnover, chaperones)	PF00254.29(FKBP_C:FKBP-type peptidyl-prolyl cis-trans isomerase); PF00515.29(TPR_1:Tetratricopeptide repeat); PF07719.18(TPR_2:Tetratricopeptide repeat); PF18023.2(FKBP_N_2:BDBT FKBP like N-terminal); PF13181.7(TPR_8:Tetratricopeptide repeat)	cytoplasmic	1	35	47.4	High
A0A4X1SWR5	3.2393	1.69568	0.1801	up	no	5.523	1.705	1	0.713	4.317	0.788	5.388	3.563	1.054	12.087	Ig-like domain-containing protein OS=Sus scrofa OX=9823 PE=4 SV=1	K06856	IGH		ssc04672(Intestinal immune network for IgA production); ssc04650(Natural killer cell mediated cytotoxicity); ssc05202(Transcriptional misregulation in cancer); ssc05146(Amoebiasis); ssc05140(Leishmaniasis); ssc05143(African trypanosomiasis); ssc04151(PI3K-Akt signaling pathway); ssc05169(Epstein-Barr virus infection); ssc04064(NF-kappa B signaling pathway); ssc04640(Hematopoietic cell lineage); s…	ENOG410YRGB(S:Function unknown); ENOG410YMG4(S:Function unknown)	PF07686.18(V-set:Immunoglobulin V-set domain)	plasma membrane	1	32	19.8	High
A0A4X1SEK8	1.43655	0.522605	0.5887	up	no	4.143	2.884		4.599	4.863	1.072	1.196	5.247	9.136	0.995	N-acyl-L-amino-acid amidohydrolase OS=Sus scrofa OX=9823 PE=3 SV=1	K14677;K13049	ACY1;PM20D1;PM20D1	GO:0019752(biological_process:carboxylic acid metabolic process); GO:0006807(biological_process:nitrogen compound metabolic process); GO:0003674(molecular_function:molecular_function); GO:0044281(biological_process:small molecule metabolic process); GO:0008233(molecular_function:peptidase activity); GO:0031224(cellular_component:intrinsic component of membrane); GO:0005737(cellular_component:cyto…	ssc01210(2-Oxocarboxylic acid metabolism); ssc01230(Biosynthesis of amino acids); ssc01100(Metabolic pathways); ssc00220(Arginine biosynthesis)	COG0624(E:Amino acid transport and metabolism)	PF01546.29(Peptidase_M20:Peptidase family M20/M25/M40); PF07687.15(M20_dimer:Peptidase dimerisation domain); PF04389.18(Peptidase_M28:Peptidase family M28)	cytoplasmic	1	16	45.3	High
A0A480HRF3	0.227165	-2.13819	0.364	down	no	1.241	5.463	1	1.429	1.072	18.351	1.267	1.56	1.145	0.992	Decorin OS=Sus scrofa OX=9823 PE=3 SV=1	K16362;K08122;K04660;K08119	DCN;ECM2;LUM;FLRT	GO:1904181(biological_process:positive regulation of membrane depolarization); GO:0080090(biological_process:regulation of primary metabolic process); GO:0019222(biological_process:regulation of metabolic process); GO:0050840(molecular_function:extracellular matrix binding); GO:0048585(biological_process:negative regulation of response to stimulus); GO:0048584(biological_process:positive regulati…	ssc04350(TGF-beta signaling pathway); ssc05205(Proteoglycans in cancer)	COG4886(S:Function unknown)	PF13855.7(LRR_8:Leucine rich repeat); PF12799.8(LRR_4:Leucine Rich repeats (2 copies)); PF13306.7(LRR_5:BspA type Leucine rich repeat region (6 copies)); PF01462.19(LRRNT:Leucine rich repeat N-terminal domain); PF14580.7(LRR_9:Leucine-rich repeat)	extracellular	1	48	39.9	High
Q9TUQ3	0.997814	-0.003157	0.9959	no change	no	3.195	3.202	1	2.936	2.758	6.112	1.449	4.449	4.106	2.775	Complement component C7 OS=Sus scrofa OX=9823 GN=C7 PE=1 SV=1	K03998;K04000;K03995;K03996;K03997	C7;C6;C8A;C8B;C9	GO:0048584(biological_process:positive regulation of response to stimulus); GO:0048583(biological_process:regulation of response to stimulus); GO:0050789(biological_process:regulation of biological process); GO:0019835(biological_process:cytolysis); GO:0005575(cellular_component:cellular_component); GO:0046930(cellular_component:pore complex); GO:0043207(biological_process:response to external bi…	ssc04610(Complement and coagulation cascades); ssc05322(Systemic lupus erythematosus); ssc05146(Amoebiasis); ssc05020(Prion diseases)	ENOG410YJ70(O:Posttranslational modification, protein turnover, chaperones)	PF01823.20(MACPF:MAC/Perforin domain); PF18434.2(Kazal_3:Kazal-type serine protease inhibitor domain); PF00084.21(Sushi:Sushi repeat (SCR repeat))	extracellular	1	18	93	High
A0A0B8S0B1	0.639702	-0.644529	0.5286	down	no	2.317	3.622	1	5.43	1.188	6.868	0.891	6.093	1.133	1.152	Adenylyl cyclase-associated protein OS=Sus scrofa domesticus OX=9825 GN=CAP1 PE=3 SV=1			GO:0032502(biological_process:developmental process); GO:0006996(biological_process:organelle organization); GO:0007010(biological_process:cytoskeleton organization); GO:0000902(biological_process:cell morphogenesis); GO:0030029(biological_process:actin filament-based process); GO:0008092(molecular_function:cytoskeletal protein binding); GO:0009987(biological_process:cellular process); GO:0030036…		ENOG410XPXJ(S:Function unknown)	PF08603.12(CAP_C:Adenylate cyclase associated (CAP) C terminal); PF01213.20(CAP_N:Adenylate cyclase associated (CAP) N terminal)	cytoplasmic	1	39	51.4	High
P80310	2.08539	1.06032	0.1109	up	no	3.883	1.862	1	1.761	1.548	3.14	1.446	6.13	3.459	4.497	Protein S100-A12 OS=Sus scrofa OX=9823 GN=S100A12 PE=1 SV=2	K23772;K21127;K23770;K21128	S100A9;S100A8;;	GO:0006954(biological_process:inflammatory response); GO:0019730(biological_process:antimicrobial humoral response); GO:0050789(biological_process:regulation of biological process); GO:0005886(cellular_component:plasma membrane); GO:0048583(biological_process:regulation of response to stimulus); GO:0023056(biological_process:positive regulation of signaling); GO:0006805(biological_process:xenobio…	ssc04657(IL-17 signaling pathway)	ENOG411177M(S:Function unknown)	PF01023.20(S_100:S-100/ICaBP type calcium binding domain); PF00036.33(EF-hand_1:EF hand)	cytoplasmic	1	17	10.7	High
A0A480MG50	0.507145	-0.97953	0.2001	down	no	1.881	3.709	1	6.775	2.712	4.348	2.616	1.224	1.504	2.18	Glucoside xylosyltransferase 2 (Fragment) OS=Sus scrofa OX=9823 PE=4 SV=1	K13676	GXYLT;GXYLT	GO:0006807(biological_process:nitrogen compound metabolic process); GO:0003674(molecular_function:molecular_function); GO:0044267(biological_process:cellular protein metabolic process); GO:0006486(biological_process:protein glycosylation); GO:0071704(biological_process:organic substance metabolic process); GO:0016740(molecular_function:transferase activity); GO:0016763(molecular_function:transfer…	ssc00514(Other types of O-glycan biosynthesis)	ENOG410XRNY(S:Function unknown)	PF01501.21(Glyco_transf_8:Glycosyl transferase family 8)	mitochondrial	1	2	60.8	Medium
A0A0F6N3N4	2.6805	1.4225	0.06898	up	no	4.069	1.518	1	1.957	1.428	1.686	6.081	1.446	2.899	5.85	MHC class I antigen OS=Sus scrofa OX=9823 PE=2 SV=1	K06751	MHC1;MHC1;MHC1;MHC1	GO:0005575(cellular_component:cellular_component); GO:0019882(biological_process:antigen processing and presentation); GO:0016021(cellular_component:integral component of membrane); GO:0002376(biological_process:immune system process); GO:0008150(biological_process:biological_process); GO:0110165(cellular_component:cellular anatomical entity); GO:0006955(biological_process:immune response); GO:00…	ssc05167(Kaposi sarcoma-associated herpesvirus infection); ssc05332(Graft-versus-host disease); ssc04940(Type I diabetes mellitus); ssc05330(Allograft rejection); ssc05203(Viral carcinogenesis); ssc04514(Cell adhesion molecules (CAMs)); ssc04612(Antigen processing and presentation); ssc05166(Human T-cell leukemia virus 1 infection); ssc05165(Human papillomavirus infection); ssc05163(Human cytomeg…	ENOG4111K8F(U:Intracellular trafficking, secretion, and vesicular transport)	PF00129.19(MHC_I:Class I Histocompatibility antigen, domains alpha 1 and 2); PF07654.16(C1-set:Immunoglobulin C1-set domain); PF06623.12(MHC_I_C:MHC_I C-terminus)	lysosomal	2	27	40.1	High
Q5XLD3	4.50297	2.17088	0.000299	up	yes	4.548	1.01	1	0.687	1.602	0.753	4.655	3.765	4.074	5.7	Creatine kinase M-type OS=Sus scrofa OX=9823 GN=CKM PE=2 SV=1	K00933	E2.7.3.2;E2.7.3.2;E2.7.3.2;E2.7.3.2	GO:0006599(biological_process:phosphagen metabolic process); GO:0042396(biological_process:phosphagen biosynthetic process); GO:0042398(biological_process:cellular modified amino acid biosynthetic process); GO:0004111(molecular_function:creatine kinase activity); GO:0036094(molecular_function:small molecule binding); GO:0006807(biological_process:nitrogen compound metabolic process); GO:0003674(m…	ssc01100(Metabolic pathways); ssc00330(Arginine and proline metabolism)	COG3869(U:Intracellular trafficking, secretion, and vesicular transport)	PF00217.20(ATP-gua_Ptrans:ATP:guanido phosphotransferase, C-terminal catalytic domain); PF02807.16(ATP-gua_PtransN:ATP:guanido phosphotransferase, N-terminal domain)	cytoplasmic	9	36	43	High
F6Q697	1.78597	0.836704	0.1138	up	no	3.563	1.995	1	2.027	1.815	3.139	1.71	5.051	3.211	4.28	S100 calcium binding protein A9 OS=Sus scrofa OX=9823 GN=S100A9 PE=1 SV=1	K23772;K23770;K21127;K21128	S100A9;;;S100A8	GO:2001235(biological_process:positive regulation of apoptotic signaling pathway); GO:0080090(biological_process:regulation of primary metabolic process); GO:0019730(biological_process:antimicrobial humoral response); GO:2001233(biological_process:regulation of apoptotic signaling pathway); GO:0048584(biological_process:positive regulation of response to stimulus); GO:0048583(biological_process:r…	ssc04657(IL-17 signaling pathway)	ENOG4111C30(S:Function unknown)	PF01023.20(S_100:S-100/ICaBP type calcium binding domain)	cytoplasmic	1	13	12.9	High
A0A480PP89	1.0722	0.100579	0.9331	no change	no	2.866	2.673	1	6.933	1.242	1.517	1.37	1.089	7.888	1.115	Heat shock 70 kDa protein 1B OS=Sus scrofa OX=9823 PE=3 SV=1	K03283	HSPA1s;HSPA1s;HSPA1s;HSPA1s;HSPA1s	GO:0031110(biological_process:regulation of microtubule polymerization or depolymerization); GO:0031112(biological_process:positive regulation of microtubule polymerization or depolymerization); GO:0031113(biological_process:regulation of microtubule polymerization); GO:0032436(biological_process:positive regulation of proteasomal ubiquitin-dependent protein catabolic process); GO:0080090(biologi…	ssc04915(Estrogen signaling pathway); ssc04010(MAPK signaling pathway); ssc05145(Toxoplasmosis); ssc03040(Spliceosome); ssc04612(Antigen processing and presentation); ssc05162(Measles); ssc04144(Endocytosis); ssc05134(Legionellosis); ssc04213(Longevity regulating pathway - multiple species); ssc04141(Protein processing in endoplasmic reticulum)	COG0443(K:Transcription)	PF00012.21(HSP70:Hsp70 protein); PF06723.14(MreB_Mbl:MreB/Mbl protein)	cytoplasmic	1	41	60.8	High
A0A480YTC4	0.344234	-1.53854	0.1862	down	no	1.4	4.067	1	6.674	0.982	7.612	1.256	1.35	1.46	1.533	Collagen alpha-3(VI) chain isoform X3 OS=Sus scrofa OX=9823 PE=4 SV=1	K06238;K08133	COL6A;COL6A;COL6A;COL14A		ssc04151(PI3K-Akt signaling pathway); ssc04510(Focal adhesion); ssc05165(Human papillomavirus infection); ssc04512(ECM-receptor interaction); ssc04974(Protein digestion and absorption)	ENOG41103QR(O:Posttranslational modification, protein turnover, chaperones)	PF00092.29(VWA:von Willebrand factor type A domain); PF13519.7(VWA_2:von Willebrand factor type A domain); PF01391.19(Collagen:Collagen triple helix repeat (20 copies)); PF13768.7(VWA_3:von Willebrand factor type A domain)	cytoplasmic	1	56	199.9	High
A0A4X1VVF8	1.99026	0.992959	0.1102	up	no	3.475	1.746	1	1.627	1.387	2.969	1.491	5.244	2.895	4.269	Protein S100 OS=Sus scrofa OX=9823 GN=S100A8 PE=3 SV=1	K23772;K21127;K23770;K21128	S100A8;S100A9;;	GO:0090087(biological_process:regulation of peptide transport); GO:2001235(biological_process:positive regulation of apoptotic signaling pathway); GO:0080090(biological_process:regulation of primary metabolic process); GO:0019222(biological_process:regulation of metabolic process); GO:2001233(biological_process:regulation of apoptotic signaling pathway); GO:0051049(biological_process:regulation o…	ssc04657(IL-17 signaling pathway)	ENOG4111CN5(S:Function unknown)	PF01023.20(S_100:S-100/ICaBP type calcium binding domain); PF13499.7(EF-hand_7:EF-hand domain pair); PF13833.7(EF-hand_8:EF-hand domain pair); PF00036.33(EF-hand_1:EF hand)	cytoplasmic	2	17	10.4	High
F1RII7	1.25284	0.325206	0.5387	up	no	2.864	2.286	1	1.803	2.738	3.605	1.761	1.671	3.612	4.413	Hemoglobin subunit beta OS=Sus scrofa OX=9823 GN=HBB PE=1 SV=1	K13828;K13823;K13822	HBB;HBA;HBM	GO:0005344(molecular_function:oxygen transporter activity); GO:0044248(biological_process:cellular catabolic process); GO:0042744(biological_process:hydrogen peroxide catabolic process); GO:0003674(molecular_function:molecular_function); GO:0005488(molecular_function:binding); GO:0098754(biological_process:detoxification); GO:0043167(molecular_function:ion binding); GO:1901363(molecular_function:…	ssc05144(Malaria); ssc05143(African trypanosomiasis)	COG1018(C:Energy production and conversion)	PF00042.23(Globin:Globin)	cytoplasmic	2	91	16.2	High
F1SCC9	2.01901	1.01365	0.1287	up	no	3.398	1.683	1	0.715	3.562	1.455	1.492	3.313	3.772	5.013	SERPIN domain-containing protein OS=Sus scrofa OX=9823 GN=LOC106504545 PE=1 SV=2	K04525	SERPINA;SERPINA;SERPINA			COG4826(C:Energy production and conversion)	PF00079.21(Serpin:Serpin (serine protease inhibitor))	extracellular	6	33	46.4	High
A0A287A3D2	1.10021	0.137777	0.6923	no change	no	2.635	2.395	1	3.38	3.208	1.992	2.31	2.634	3.02	2.575	PDZ and LIM domain 5 OS=Sus scrofa OX=9823 GN=PDLIM5 PE=1 SV=1	K23354;K19867	LDB3;LDB3;LIMS1_2, PINCH1_2	GO:0043169(molecular_function:cation binding); GO:0046872(molecular_function:metal ion binding); GO:0003674(molecular_function:molecular_function); GO:0005488(molecular_function:binding); GO:0043167(molecular_function:ion binding)		ENOG410XRD4(L:Replication, recombination and repair)	PF00412.23(LIM:LIM domain); PF00595.25(PDZ:PDZ domain); PF15936.6(DUF4749:Domain of unknown function (DUF4749)); PF17820.2(PDZ_6:PDZ domain)	cytoplasmic	1	25	67.3	High
F1RVS9	0.481763	-1.0536	0.07661	down	no	1.585	3.29	1	4.079	3.649	4.43	1.319	2.072	1.377	1.571	Peptidase inhibitor 16 OS=Sus scrofa OX=9823 GN=PI16 PE=1 SV=3	K19919	CRISP	GO:0005575(cellular_component:cellular_component); GO:0016021(cellular_component:integral component of membrane); GO:0005576(cellular_component:extracellular region); GO:0110165(cellular_component:cellular anatomical entity); GO:0031224(cellular_component:intrinsic component of membrane)		COG2340(S:Function unknown)	PF00188.27(CAP:Cysteine-rich secretory protein family)	extracellular	3	7	49.2	High
A0A287BPP0	1.73303	0.793298	0.413	up	no	3.064	1.768	1	0.647	4.717	0.709	4.533	1.1	1.279	5.346	Ig-like domain-containing protein OS=Sus scrofa OX=9823 PE=4 SV=2	K06553	VPREB, CD179a			ENOG410YNU3(S:Function unknown); ENOG410Y9T8(S:Function unknown)	PF07686.18(V-set:Immunoglobulin V-set domain); PF13927.7(Ig_3:Immunoglobulin domain); PF07679.17(I-set:Immunoglobulin I-set domain)	extracellular	1	13	12.8	High
Q6Y1I7	0.93866	-0.091325	0.9381	no change	no	2.326	2.478	1	1.349	1.034	6.529	0.875	6.217	1.253	0.96	MHC class II antigen OS=Sus scrofa OX=9823 GN=SLA-DRB PE=2 SV=1	K06752	MHC2;MHC2;MHC2;MHC2;MHC2	GO:0042611(cellular_component:MHC protein complex); GO:0098797(cellular_component:plasma membrane protein complex); GO:0019882(biological_process:antigen processing and presentation); GO:0032991(cellular_component:macromolecular complex); GO:0005575(cellular_component:cellular_component); GO:0016021(cellular_component:integral component of membrane); GO:0042613(cellular_component:MHC class II pro…	ssc04672(Intestinal immune network for IgA production); ssc05145(Toxoplasmosis); ssc05140(Leishmaniasis); ssc04658(Th1 and Th2 cell differentiation); ssc04659(Th17 cell differentiation); ssc05166(Human T-cell leukemia virus 1 infection); ssc05164(Influenza A); ssc05169(Epstein-Barr virus infection); ssc05168(Herpes simplex virus 1 infection); ssc05416(Viral myocarditis); ssc05310(Asthma); ssc0533…	ENOG410YI0S(U:Intracellular trafficking, secretion, and vesicular transport)	PF00969.20(MHC_II_beta:Class II histocompatibility antigen, beta domain); PF07654.16(C1-set:Immunoglobulin C1-set domain)	lysosomal	1	12	30.3	High
F1RGX4	1.08783	0.121448	0.8226	no change	no	2.502	2.3	1	1.943	2.348	3.907	1.64	1.362	2.975	4.033	GLOBIN domain-containing protein OS=Sus scrofa OX=9823 GN=LOC110259958 PE=1 SV=1	K13828;K13823;K13822	HBA;HBM;HBB	GO:0005344(molecular_function:oxygen transporter activity); GO:0044248(biological_process:cellular catabolic process); GO:0042744(biological_process:hydrogen peroxide catabolic process); GO:0003674(molecular_function:molecular_function); GO:0005488(molecular_function:binding); GO:0098754(biological_process:detoxification); GO:0043167(molecular_function:ion binding); GO:1901363(molecular_function:…	ssc05144(Malaria); ssc05143(African trypanosomiasis)	COG1018(S:Function unknown)	PF00042.23(Globin:Globin)	cytoplasmic	9	87	15.2	High
A0A480QIU2	0.905221	-0.143658	0.6912	no change	no	2.254	2.49	1	3.484	3.168	2.31	2.19	2.587	2.231	2.006	Thrombospondin-4 isoform a OS=Sus scrofa OX=9823 PE=3 SV=1	K16857;K04659	THBS2S;THBS2S;THBS2S;THBS1;THBS2S	GO:0005783(cellular_component:endoplasmic reticulum); GO:0048771(biological_process:tissue remodeling); GO:0048266(biological_process:behavioral response to pain); GO:0031012(cellular_component:extracellular matrix); GO:0043229(cellular_component:intracellular organelle); GO:0032501(biological_process:multicellular organismal process); GO:0003674(molecular_function:molecular_function); GO:0005488…	ssc04510(Focal adhesion); ssc04512(ECM-receptor interaction); ssc05219(Bladder cancer); ssc04015(Rap1 signaling pathway); ssc04115(p53 signaling pathway); ssc05144(Malaria); ssc05206(MicroRNAs in cancer); ssc05205(Proteoglycans in cancer); ssc04151(PI3K-Akt signaling pathway); ssc05165(Human papillomavirus infection); ssc04350(TGF-beta signaling pathway); ssc04145(Phagosome)	ENOG410XQKE(G:Carbohydrate transport and metabolism)	PF05735.13(TSP_C:Thrombospondin C-terminal region); PF02412.19(TSP_3:Thrombospondin type 3 repeat); PF11598.9(COMP:Cartilage oligomeric matrix protein); PF07645.16(EGF_CA:Calcium-binding EGF domain); PF12947.8(EGF_3:EGF domain); PF12662.8(cEGF:Complement Clr-like EGF-like)	ER	10	18	105.7	High
A0A0B8RZA8	1.31659	0.396809	0.5733	up	no	2.674	2.031	1	3.115	3.001	1.007	1.218	4.345	4.122	1.011	Poly [ADP-ribose] polymerase OS=Sus scrofa domesticus OX=9825 GN=PARP1 PE=4 SV=1	K10798;K10776	PARP2_3_4;PARP2_3_4;PARP2_3_4;LIG3	GO:0010043(biological_process:response to zinc ion); GO:0051716(biological_process:cellular response to stimulus); GO:0006304(biological_process:DNA modification); GO:0006302(biological_process:double-strand break repair); GO:0000166(molecular_function:nucleotide binding); GO:1904760(biological_process:regulation of myofibroblast differentiation); GO:1904762(biological_process:positive regulation…	ssc04217(Necroptosis); ssc04210(Apoptosis); ssc03410(Base excision repair)	ENOG410XP18(S:Function unknown)	PF00644.21(PARP:Poly(ADP-ribose) polymerase catalytic domain); PF02877.15(PARP_reg:Poly(ADP-ribose) polymerase, regulatory domain); PF00645.19(zf-PARP:Poly(ADP-ribose) polymerase and DNA-Ligase Zn-finger region); PF05406.16(WGR:WGR domain); PF08063.13(PADR1:PADR1 (NUC008) domain); PF00533.27(BRCT:BRCA1 C Terminus (BRCT) domain)	nuclear	1	37	113.3	High
A0A5G2QUS3	0.901945	-0.148889	0.6779	no change	no	2.226	2.468	1	3.004	3.541	2.325	2.296	2.184	2.398	2.024	Olfactory receptor OS=Sus scrofa OX=9823 GN=LOC100737106 PE=3 SV=1	K04257	OLFR;OLFR;OLFR;OLFR	GO:0004930(molecular_function:G-protein coupled receptor activity); GO:0016020(cellular_component:membrane); GO:0038023(molecular_function:signaling receptor activity); GO:0016021(cellular_component:integral component of membrane); GO:0005886(cellular_component:plasma membrane); GO:0005575(cellular_component:cellular_component); GO:0060089(molecular_function:molecular transducer activity); GO:000…	ssc04740(Olfactory transduction)	ENOG41116B6(S:Function unknown)	PF13853.7(7tm_4:Olfactory receptor); PF00001.22(7tm_1:7 transmembrane receptor (rhodopsin family))	plasma membrane	1	3	34.5	Medium
A0A287AFU9	2.12048	1.08439	0.1294	up	no	3.168	1.494	1	0.817	1.578	2.579	1.123	4.1	2.432	5.016	Uncharacterized protein OS=Sus scrofa OX=9823 GN=LOC110256441 PE=3 SV=1			GO:0019730(biological_process:antimicrobial humoral response); GO:0003674(molecular_function:molecular_function); GO:0042742(biological_process:defense response to bacterium); GO:0050829(biological_process:defense response to Gram-negative bacterium); GO:0061844(biological_process:antimicrobial humoral immune response mediated by antimicrobial peptide); GO:0005575(cellular_component:cellular_comp…		ENOG41119S0(O:Posttranslational modification, protein turnover, chaperones)	PF00666.18(Cathelicidins:Cathelicidin)	extracellular	1	22	29.3	High
A0A4X1TPF0	2.48341	1.31232	0.1029	up	no	3.293	1.326	1	1.417	0.909	1.977	1.069	5.782	2.579	3.742	Uncharacterized protein OS=Sus scrofa OX=9823 PE=3 SV=1			GO:0019730(biological_process:antimicrobial humoral response); GO:0003674(molecular_function:molecular_function); GO:0042742(biological_process:defense response to bacterium); GO:0050829(biological_process:defense response to Gram-negative bacterium); GO:0061844(biological_process:antimicrobial humoral immune response mediated by antimicrobial peptide); GO:0005575(cellular_component:cellular_comp…		ENOG41119S0(O:Posttranslational modification, protein turnover, chaperones)	PF00666.18(Cathelicidins:Cathelicidin)	extracellular	3	46	16.6	High
A0A4X1VA88	1.33182	0.413397	0.5427	up	no	2.637	1.98	1	1.461	3.157	2.302	2.063	1.037	5.221	2.228	Ig-like domain-containing protein OS=Sus scrofa OX=9823 PE=4 SV=1					ENOG410YQB2(S:Function unknown); ENOG41115Q6(S:Function unknown); ENOG410YS8R(S:Function unknown)	PF07686.18(V-set:Immunoglobulin V-set domain); PF13927.7(Ig_3:Immunoglobulin domain)	mitochondrial	1	20	9.5	High
F1RW86	0.837816	-0.255294	0.6332	no change	no	2.087	2.491	1	4.548	2.72	1.696	2.648	1.536	2.088	2.076	Integrin subunit alpha 8 OS=Sus scrofa OX=9823 GN=ITGA8 PE=3 SV=2	K06584;K06484;K06487;K06476;K06485	ITGA8;ITGAV, CD51;ITGA5, CD49e;ITGA2B, CD41;ITGA6, CD49f	GO:0008104(biological_process:protein localization); GO:0080090(biological_process:regulation of primary metabolic process); GO:0019222(biological_process:regulation of metabolic process); GO:0034446(biological_process:substrate adhesion-dependent cell spreading); GO:0048584(biological_process:positive regulation of response to stimulus); GO:0048583(biological_process:regulation of response to st…	ssc04015(Rap1 signaling pathway); ssc05145(Toxoplasmosis); ssc05200(Pathways in cancer); ssc05206(MicroRNAs in cancer); ssc05205(Proteoglycans in cancer); ssc04151(PI3K-Akt signaling pathway); ssc05100(Bacterial invasion of epithelial cells); ssc05165(Human papillomavirus infection); ssc05163(Human cytomegalovirus infection); ssc05222(Small cell lung cancer); ssc05168(Herpes simplex virus 1 infec…	ENOG410XPVZ(U:Intracellular trafficking, secretion, and vesicular transport)	PF08441.13(Integrin_alpha2:Integrin alpha); PF01839.24(FG-GAP:FG-GAP repeat); PF13517.7(VCBS:Repeat domain in Vibrio, Colwellia, Bradyrhizobium and Shewanella)	ER	1	25	116.9	High
F1RK98	0.899086	-0.153468	0.8226	no change	no	2.165	2.408	1	5.231	1.356	2.043	2.26	3.144	1.826	1.432	Tubulin alpha chain OS=Sus scrofa OX=9823 GN=LOC100155138 PE=1 SV=4	K07374	TUBA;TUBA;TUBA;TUBA;TUBA	GO:0005200(molecular_function:structural constituent of cytoskeleton); GO:0099512(cellular_component:supramolecular fiber); GO:0099513(cellular_component:polymeric cytoskeletal fiber); GO:0035639(molecular_function:purine ribonucleoside triphosphate binding); GO:1901363(molecular_function:heterocyclic compound binding); GO:0043229(cellular_component:intracellular organelle); GO:0003674(molecular_…	ssc04540(Gap junction); ssc04145(Phagosome); ssc04210(Apoptosis); ssc04530(Tight junction); ssc05016(Huntington disease)	COG5023(A:RNA processing and modification)	PF00091.26(Tubulin:Tubulin/FtsZ family, GTPase domain); PF03953.18(Tubulin_C:Tubulin C-terminal domain)	cytoplasmic	1	53	49.9	High
P48819	1.14421	0.194349	0.7401	no change	no	2.42	2.115	1	2.032	1.645	3.783	2.544	0.688	3.82	2.63	Vitronectin OS=Sus scrofa OX=9823 GN=VTN PE=1 SV=1	K07763;K06251;K08003;K01413	VTN;MMP14;MMP12;MMP25	GO:0038024(molecular_function:cargo receptor activity); GO:0030247(molecular_function:polysaccharide binding); GO:0030246(molecular_function:carbohydrate binding); GO:0003674(molecular_function:molecular_function); GO:0005488(molecular_function:binding); GO:0043168(molecular_function:anion binding); GO:0005539(molecular_function:glycosaminoglycan binding); GO:0005615(cellular_component:extracellu…	ssc04510(Focal adhesion); ssc04512(ECM-receptor interaction); ssc04928(Parathyroid hormone synthesis, secretion and action); ssc04912(GnRH signaling pathway); ssc04668(TNF signaling pathway); ssc05165(Human papillomavirus infection); ssc05205(Proteoglycans in cancer); ssc04151(PI3K-Akt signaling pathway); ssc04610(Complement and coagulation cascades)	ENOG410XQ5D(G:Carbohydrate transport and metabolism)	PF00045.20(Hemopexin:Hemopexin); PF01033.18(Somatomedin_B:Somatomedin B domain)	extracellular	2	43	52.5	High
A0A4X1T1G5	0.803371	-0.315862	0.3823	down	no	2.002	2.492	1	3.145	3.045	2.779	1.805	1.753	2.255	2.196	Exonuclease domain-containing protein OS=Sus scrofa OX=9823 GN=REXO2 PE=3 SV=1	K13288	orn, REX2, REXO2	GO:0016796(molecular_function:exonuclease activity, active with either ribo- or deoxyribonucleic acids and producing 5'-phosphomonoesters); GO:0031970(cellular_component:organelle envelope lumen); GO:0031974(cellular_component:membrane-enclosed lumen); GO:0043229(cellular_component:intracellular organelle); GO:0043228(cellular_component:non-membrane-bounded organelle); GO:0003674(molecular_functi…	ssc03008(Ribosome biogenesis in eukaryotes)	COG1949(A:RNA processing and modification)	PF00929.25(RNase_T:Exonuclease)	cytoplasmic	5	27	26.9	High
Q5JZM5	0.501523	-0.995613	0.3343	down	no	1.482	2.955	1	2.369	1.557	6.893	1.212	2.7	0.995	1.019	Myelin protein-zero (Fragment) OS=Sus scrofa OX=9823 GN=MPZ PE=4 SV=1	K06770	MPZ;MPZ	GO:0005886(cellular_component:plasma membrane); GO:0007155(biological_process:cell adhesion); GO:0003674(molecular_function:molecular_function); GO:0045202(cellular_component:synapse); GO:0007272(biological_process:ensheathment of neurons); GO:0031226(cellular_component:intrinsic component of plasma membrane); GO:0030054(cellular_component:cell junction); GO:0042552(biological_process:myelination…	ssc04514(Cell adhesion molecules (CAMs))	ENOG4111R0Y(U:Intracellular trafficking, secretion, and vesicular transport)	PF10570.10(Myelin-PO_C:Myelin-PO cytoplasmic C-term p65 binding region); PF07686.18(V-set:Immunoglobulin V-set domain)	nuclear	4	23	19.7	High
D3GIP6	3.44883	1.78611	0.2969	up	no	3.424	0.9928	1	0.755	0.961	1.255	9.798	1.226	1.533	1.14	MHC class I antigen OS=Sus scrofa OX=9823 GN=SLA-3 PE=2 SV=1	K06751	MHC1;MHC1;MHC1;MHC1	GO:0005575(cellular_component:cellular_component); GO:0019882(biological_process:antigen processing and presentation); GO:0016021(cellular_component:integral component of membrane); GO:0002376(biological_process:immune system process); GO:0008150(biological_process:biological_process); GO:0110165(cellular_component:cellular anatomical entity); GO:0006955(biological_process:immune response); GO:00…	ssc05167(Kaposi sarcoma-associated herpesvirus infection); ssc05332(Graft-versus-host disease); ssc04940(Type I diabetes mellitus); ssc05330(Allograft rejection); ssc05203(Viral carcinogenesis); ssc04514(Cell adhesion molecules (CAMs)); ssc04612(Antigen processing and presentation); ssc05166(Human T-cell leukemia virus 1 infection); ssc05165(Human papillomavirus infection); ssc05163(Human cytomeg…	ENOG4111K8F(U:Intracellular trafficking, secretion, and vesicular transport)	PF00129.19(MHC_I:Class I Histocompatibility antigen, domains alpha 1 and 2); PF07654.16(C1-set:Immunoglobulin C1-set domain); PF06623.12(MHC_I_C:MHC_I C-terminus)	lysosomal	1	18	40	High
A7ISM5	2.37375	1.24717	0.1135	up	no	3.093	1.303	1	1.221	1.702	1.288	2.063	1.741	5.901	2.666	MHC class II antigen OS=Sus scrofa OX=9823 GN=SLA-DQA PE=2 SV=1	K08055;K06752	MHC2;MHC2;MHC2;MHC2;B2M	GO:0042611(cellular_component:MHC protein complex); GO:0002504(biological_process:antigen processing and presentation of peptide or polysaccharide antigen via MHC class II); GO:0019882(biological_process:antigen processing and presentation); GO:0032991(cellular_component:macromolecular complex); GO:0005575(cellular_component:cellular_component); GO:0016021(cellular_component:integral component of…	ssc04672(Intestinal immune network for IgA production); ssc05145(Toxoplasmosis); ssc05140(Leishmaniasis); ssc04658(Th1 and Th2 cell differentiation); ssc04659(Th17 cell differentiation); ssc05166(Human T-cell leukemia virus 1 infection); ssc05164(Influenza A); ssc05163(Human cytomegalovirus infection); ssc05169(Epstein-Barr virus infection); ssc05168(Herpes simplex virus 1 infection); ssc05416(Vi…	ENOG410YHX9(U:Intracellular trafficking, secretion, and vesicular transport)	PF00993.21(MHC_II_alpha:Class II histocompatibility antigen, alpha domain); PF07654.16(C1-set:Immunoglobulin C1-set domain); PF13927.7(Ig_3:Immunoglobulin domain)	lysosomal	1	18	28	High
A0A4X1UYQ5	0.340555	-1.55404	0.052	down	no	1.116	3.277	1	4.559	2.724	4.823	1.208	1.181	1.16	0.915	Uncharacterized protein OS=Sus scrofa OX=9823 PE=4 SV=1	K06238;K08132	COL6A;COL6A;COL6A;COL12A	GO:0005575(cellular_component:cellular_component); GO:0032991(cellular_component:macromolecular complex); GO:0005581(cellular_component:collagen trimer)	ssc04151(PI3K-Akt signaling pathway); ssc04510(Focal adhesion); ssc05165(Human papillomavirus infection); ssc04512(ECM-receptor interaction); ssc04974(Protein digestion and absorption)	ENOG410Y0KT(S:Function unknown)	PF00092.29(VWA:von Willebrand factor type A domain); PF13519.7(VWA_2:von Willebrand factor type A domain); PF01391.19(Collagen:Collagen triple helix repeat (20 copies)); PF13768.7(VWA_3:von Willebrand factor type A domain)	ER	35	25	248	High
I3L5B0	1.192	0.253384	0.3412	no change	no	2.384	2	1	2.492	2.385	2.122	2.347	2.802	2.224	2.162	Adducin 2 OS=Sus scrofa OX=9823 GN=ADD2 PE=1 SV=2	K18622	ADD;ADD	GO:0051098(biological_process:regulation of binding); GO:0008064(biological_process:regulation of actin polymerization or depolymerization); GO:0050808(biological_process:synapse organization); GO:0044853(cellular_component:plasma membrane raft); GO:0005198(molecular_function:structural molecule activity); GO:0071840(biological_process:cellular component organization or biogenesis); GO:0030507(mo…		COG0235(C:Energy production and conversion)	PF00596.22(Aldolase_II:Class II Aldolase and Adducin N-terminal domain)	nuclear	13	23	80.7	High
A0A4X1SK63	1.40333	0.488858	0.4647	up	no	2.526	1.8	1	0.952	2.78	2.47	2.319	0.903	4.712	2.168	Ig-like domain-containing protein OS=Sus scrofa OX=9823 PE=4 SV=1	K10784	TRAV		ssc04672(Intestinal immune network for IgA production); ssc04014(Ras signaling pathway); ssc04015(Rap1 signaling pathway); ssc05202(Transcriptional misregulation in cancer); ssc05144(Malaria); ssc04658(Th1 and Th2 cell differentiation); ssc05142(Chagas disease (American trypanosomiasis)); ssc05166(Human T-cell leukemia virus 1 infection); ssc05162(Measles); ssc05169(Epstein-Barr virus infection);…	ENOG410YQB2(S:Function unknown); ENOG410YS8R(S:Function unknown); ENOG41115Q6(S:Function unknown)	PF07686.18(V-set:Immunoglobulin V-set domain); PF13927.7(Ig_3:Immunoglobulin domain); PF00047.26(ig:Immunoglobulin domain); PF07679.17(I-set:Immunoglobulin I-set domain)	mitochondrial	2	57	10.3	High
A0A287AP95	1.99433	0.995907	0.3561	up	no	2.816	1.412	1	1.05	2.273	1.327	2.234	0.632	6.815	1.584	Ig-like domain-containing protein OS=Sus scrofa OX=9823 PE=4 SV=2	K10784	TRAV		ssc04672(Intestinal immune network for IgA production); ssc04014(Ras signaling pathway); ssc04015(Rap1 signaling pathway); ssc05202(Transcriptional misregulation in cancer); ssc05144(Malaria); ssc04658(Th1 and Th2 cell differentiation); ssc05142(Chagas disease (American trypanosomiasis)); ssc05166(Human T-cell leukemia virus 1 infection); ssc05162(Measles); ssc05169(Epstein-Barr virus infection);…	ENOG410YQB2(S:Function unknown); ENOG41115Q6(S:Function unknown)	PF07686.18(V-set:Immunoglobulin V-set domain); PF13927.7(Ig_3:Immunoglobulin domain); PF00047.26(ig:Immunoglobulin domain); PF07679.17(I-set:Immunoglobulin I-set domain)	cytoplasmic	1	27	11.2	High
A0A287AU69	0.905771	-0.142782	0.6595	no change	no	2.009	2.218	1	3.126	2.565	2.182	2.061	2.065	1.927	1.984	TNF alpha induced protein 8 like 3 OS=Sus scrofa OX=9823 GN=TNFAIP8L3 PE=4 SV=1			GO:0019220(biological_process:regulation of phosphate metabolic process); GO:0080090(biological_process:regulation of primary metabolic process); GO:0019222(biological_process:regulation of metabolic process); GO:0048584(biological_process:positive regulation of response to stimulus); GO:0048583(biological_process:regulation of response to stimulus); GO:0006820(biological_process:anion transport)…		ENOG4111HNU(A:RNA processing and modification)	PF05527.12(DUF758:Domain of unknown function (DUF758))	cytoplasmic	4	15	23.3	High
A0A4X1W4W4	0.605042	-0.724893	0.4111	down	no	1.584	2.618	1	1.548	6.067	1.855	1.563	1.532	1.327	1.915	Ig-like domain-containing protein OS=Sus scrofa OX=9823 PE=4 SV=1	K06856;K06551	SIRPA_B1_G, CD172;SIRPA_B1_G, CD172;SIRPA_B1_G, CD172;IGH		ssc05310(Asthma); ssc04672(Intestinal immune network for IgA production); ssc04650(Natural killer cell mediated cytotoxicity); ssc05202(Transcriptional misregulation in cancer); ssc05146(Amoebiasis); ssc05140(Leishmaniasis); ssc05143(African trypanosomiasis); ssc04151(PI3K-Akt signaling pathway); ssc05169(Epstein-Barr virus infection); ssc04064(NF-kappa B signaling pathway); ssc04640(Hematopoieti…	ENOG41115Q6(S:Function unknown)	PF07654.16(C1-set:Immunoglobulin C1-set domain); PF07686.18(V-set:Immunoglobulin V-set domain); PF13927.7(Ig_3:Immunoglobulin domain)	mitochondrial	1	62	23.7	High
Q6EKW3	0.869058	-0.202475	0.6113	no change	no	1.938	2.23	1	2.463	1.91	3.546	2.163	2.096	1.654	1.837	CCL21 chemokine OS=Sus scrofa OX=9823 GN=CCL21 PE=2 SV=1	K05408;K12964;K16062;K16597;K14624	CCL21, SLC;CCL4;CCL3;CCL11;CCL2, MCP1	GO:0043408(biological_process:regulation of MAPK cascade); GO:2000527(biological_process:regulation of myeloid dendritic cell chemotaxis); GO:0019221(biological_process:cytokine-mediated signaling pathway); GO:0019222(biological_process:regulation of metabolic process); GO:2000529(biological_process:positive regulation of myeloid dendritic cell chemotaxis); GO:0048584(biological_process:positive …	ssc05310(Asthma); ssc04657(IL-17 signaling pathway); ssc05135(Yersinia infection); ssc05144(Malaria); ssc04668(TNF signaling pathway); ssc04933(AGE-RAGE signaling pathway in diabetic complications); ssc05142(Chagas disease (American trypanosomiasis)); ssc05418(Fluid shear stress and atherosclerosis); ssc04064(NF-kappa B signaling pathway); ssc05164(Influenza A); ssc04061(Viral protein interaction…	ENOG410Z7F2(O:Posttranslational modification, protein turnover, chaperones)	PF00048.21(IL8:Small cytokines (intecrine/chemokine), interleukin-8 like)	extracellular	1	7	14.9	High
F1SRU2	3.1336	1.64782	0.1103	up	no	3.143	1.003	1	0.856	1.094	1.062	5.334	1.149	1.195	4.895	Zyxin OS=Sus scrofa OX=9823 GN=ZYX PE=1 SV=2	K16682;K16676;K12792;K06273	ZYX;TRIP6;LPP;AJUBA, LIMD1, WTIP	GO:0032432(cellular_component:actin filament bundle); GO:0030038(biological_process:contractile actin filament bundle assembly); GO:0005829(cellular_component:cytosol); GO:0022607(biological_process:cellular component assembly); GO:0070887(biological_process:cellular response to chemical stimulus); GO:0032101(biological_process:regulation of response to external stimulus); GO:0007015(biological_p…	ssc04510(Focal adhesion); ssc04390(Hippo signaling pathway); ssc04621(NOD-like receptor signaling pathway); ssc04392(Hippo signaling pathway - multiple species)	ENOG410Y3GP(S:Function unknown)	PF00412.23(LIM:LIM domain)	cytoplasmic	1	30	62.7	High
A0A480TCK1	0.81778	-0.290216	0.6899	down	no	1.849	2.261	1	1.304	2.593	4.146	3.856	1.051	1.391	1.097	Ficolin-1 OS=Sus scrofa OX=9823 PE=3 SV=1	K06252;K10104	FCN;TN;TN	GO:0006955(biological_process:immune response); GO:0030246(molecular_function:carbohydrate binding); GO:0003674(molecular_function:molecular_function); GO:0005488(molecular_function:binding); GO:0005575(cellular_component:cellular_component); GO:0005581(cellular_component:collagen trimer); GO:0043207(biological_process:response to external biotic stimulus); GO:0016020(cellular_component:membrane)…	ssc04151(PI3K-Akt signaling pathway); ssc04510(Focal adhesion); ssc05165(Human papillomavirus infection); ssc04512(ECM-receptor interaction); ssc05206(MicroRNAs in cancer)	ENOG410ZYS4(O:Posttranslational modification, protein turnover, chaperones)	PF00147.19(Fibrinogen_C:Fibrinogen beta and gamma chains, C-terminal globular domain); PF01391.19(Collagen:Collagen triple helix repeat (20 copies))	extracellular	1	19	35.2	High
A0A480JF46	1.71051	0.774426	0.1988	up	no	2.588	1.513	1	1.089	2.515	1.447	2.027	1.452	4.473	2.398	Gamma-aminobutyric acid type B receptor subunit 2 OS=Sus scrofa OX=9823 PE=3 SV=1	K04617;K04615;K04612;K04626	GABBR;GABBR;GPR156, GABABL;TAS1R3;CASR	GO:0005488(molecular_function:binding); GO:0098590(cellular_component:plasma membrane region); GO:0038023(molecular_function:signaling receptor activity); GO:0051350(biological_process:negative regulation of lyase activity); GO:0005886(cellular_component:plasma membrane); GO:0016917(molecular_function:GABA receptor activity); GO:0007267(biological_process:cell-cell signaling); GO:0023052(biologic…	ssc04915(Estrogen signaling pathway); ssc04742(Taste transduction); ssc04928(Parathyroid hormone synthesis, secretion and action); ssc04929(GnRH secretion); ssc04973(Carbohydrate digestion and absorption); ssc05032(Morphine addiction); ssc04727(GABAergic synapse); ssc04080(Neuroactive ligand-receptor interaction); ssc04024(cAMP signaling pathway); ssc04621(NOD-like receptor signaling pathway)	ENOG410XNN1(S:Function unknown)	PF00003.23(7tm_3:7 transmembrane sweet-taste receptor of 3 GCPR); PF01094.29(ANF_receptor:Receptor family ligand binding region); PF18455.2(GBR2_CC:Gamma-aminobutyric acid type B receptor subunit 2 coiled-coil domain); PF13458.7(Peripla_BP_6:Periplasmic binding protein)	cytoplasmic	1	1	99.9	Medium
A0A480VKU0	1.06398	0.089471	0.7692	no change	no	2.112	1.985	1	2.357	2.873	1.71	2.109	2.362	2.034	1.945	Laminin subunit alpha-5 isoform X1 OS=Sus scrofa OX=9823 PE=4 SV=1	K05637;K06241;K06240	LAMA3_5;LAMA3_5;LAMA4;LAMA1_2;LAMA1_2	GO:0030334(biological_process:regulation of cell migration); GO:0051239(biological_process:regulation of multicellular organismal process); GO:0045995(biological_process:regulation of embryonic development); GO:2000145(biological_process:regulation of cell motility); GO:0030155(biological_process:regulation of cell adhesion); GO:0009987(biological_process:cellular process); GO:2000026(biological_…	ssc04510(Focal adhesion); ssc04512(ECM-receptor interaction); ssc05145(Toxoplasmosis); ssc05200(Pathways in cancer); ssc05146(Amoebiasis); ssc05143(African trypanosomiasis); ssc04151(PI3K-Akt signaling pathway); ssc05165(Human papillomavirus infection); ssc05222(Small cell lung cancer); ssc05416(Viral myocarditis); ssc05414(Dilated cardiomyopathy (DCM)); ssc05412(Arrhythmogenic right ventricular …	ENOG410YNSE(S:Function unknown); ENOG410XRDC(S:Function unknown)	PF00053.25(Laminin_EGF:Laminin EGF domain); PF06008.15(Laminin_I:Laminin Domain I); PF02210.25(Laminin_G_2:Laminin G domain); PF00054.24(Laminin_G_1:Laminin G domain); PF06009.13(Laminin_II:Laminin Domain II); PF00052.19(Laminin_B:Laminin B (Domain IV)); PF00055.18(Laminin_N:Laminin N-terminal (Domain VI))	mitochondrial	1	21	374.4	High
O97788	0.522677	-0.93601	0.137	down	no	1.406	2.69	1	2.319	2.847	4.592	1.488	1.306	1.238	1.591	Fatty acid-binding protein, adipocyte OS=Sus scrofa OX=9823 GN=FABP4 PE=1 SV=3	K08753;K08752;K17337;K08756;K08754	FABP4, aP2;FABP3;FABP7;FABP5;CRABP1	GO:0051348(biological_process:negative regulation of transferase activity); GO:0019220(biological_process:regulation of phosphate metabolic process); GO:0080090(biological_process:regulation of primary metabolic process); GO:0019222(biological_process:regulation of metabolic process); GO:0048584(biological_process:positive regulation of response to stimulus); GO:0048583(biological_process:regulat…	ssc03320(PPAR signaling pathway); ssc04923(Regulation of lipolysis in adipocytes)	ENOG4111US8(I:Lipid transport and metabolism)	PF00061.24(Lipocalin:Lipocalin / cytosolic fatty-acid binding protein family); PF14651.7(Lipocalin_7:Lipocalin / cytosolic fatty-acid binding protein family)	cytoplasmic	3	21	14.7	High
F1S7K4	1.65822	0.729635	0.01778	up	yes	2.552	1.539	1	1.707	2.299	1.152	2.529	2.672	2.737	2.27	Perilipin 4 OS=Sus scrofa OX=9823 GN=PLIN4 PE=1 SV=4	K20254;K20287;K17284;K20255	PLIN4;PLIN3;PLIN5;PLIN2, ADRP		ssc03320(PPAR signaling pathway)	ENOG4112C4W(S:Function unknown)	PF03036.17(Perilipin:Perilipin family)	cytoplasmic	23	73	164.4	High
A0A287BE67	1.15515	0.208085	0.4981	no change	no	2.174	1.882	1	1.633	2.868	2.025	2.193	2.153	1.914	2.434	Diphthamide biosynthesis 7 OS=Sus scrofa OX=9823 GN=DPH7 PE=4 SV=2	K17868	DPH7, RRT2	GO:0008150(biological_process:biological_process); GO:0003824(molecular_function:catalytic activity); GO:0016740(molecular_function:transferase activity); GO:0016741(molecular_function:transferase activity, transferring one-carbon groups); GO:0003674(molecular_function:molecular_function); GO:0008152(biological_process:metabolic process); GO:0008168(molecular_function:methyltransferase activity);…		ENOG4111MMJ(S:Function unknown)		cytoplasmic	1	3	51.8	High
A0A4X1VIP6	0.42701	-1.22766	0.06284	down	no	1.211	2.836	1	4.106	2.464	3.775	1.197	1.282	0.974	1.392	C-type lectin domain-containing protein OS=Sus scrofa OX=9823 GN=CD209 PE=4 SV=1	K10059;K10058;K06468;K06563	CLEC4M, DC-SIGN2, CD209, CD299;CLEC4E, MINCLE;FCER2, CD23;CLEC4D, MCL, CD368	GO:0016021(cellular_component:integral component of membrane); GO:0030246(molecular_function:carbohydrate binding); GO:0005575(cellular_component:cellular_component); GO:0031224(cellular_component:intrinsic component of membrane); GO:0003674(molecular_function:molecular_function); GO:0005488(molecular_function:binding); GO:0110165(cellular_component:cellular anatomical entity)	ssc05152(Tuberculosis); ssc05162(Measles); ssc04640(Hematopoietic cell lineage); ssc04625(C-type lectin receptor signaling pathway); ssc04145(Phagosome); ssc05169(Epstein-Barr virus infection)	ENOG410YTZ5(S:Function unknown)	PF00059.22(Lectin_C:Lectin C-type domain)	plasma membrane	3	10	27.7	High
A0A480VBF8	0.678008	-0.560625	0.3385	down	no	1.634	2.41	1	4.434	2.191	2.014	1.91	1.812	1.107	1.707	Gamma-tubulin complex component OS=Sus scrofa OX=9823 PE=3 SV=1	K16571;K16572;K16573	TUBGCP6, GCP6;TUBGCP5, GCP5;TUBGCP4, GCP4	GO:0006996(biological_process:organelle organization); GO:0007020(biological_process:microtubule nucleation); GO:0015631(molecular_function:tubulin binding); GO:0007017(biological_process:microtubule-based process); GO:0007010(biological_process:cytoskeleton organization); GO:0008092(molecular_function:cytoskeletal protein binding); GO:0071840(biological_process:cellular component organization or…		ENOG410XQ5B(S:Function unknown)	PF04130.14(GCP_C_terminal:Gamma tubulin complex component C-terminal)	mitochondrial	1	1	104.6	High
F1SJP6	2.31799	1.21288	0.1266	up	no	2.821	1.217	1	1.367	1.155	1.346	1.175	4.25	4.504	1.355	Complex I-B14 OS=Sus scrofa OX=9823 GN=NDUFA6 PE=1 SV=3	K03950	NDUFA6	GO:1990204(cellular_component:oxidoreductase complex); GO:0031090(cellular_component:organelle membrane); GO:0005743(cellular_component:mitochondrial inner membrane); GO:0016020(cellular_component:membrane); GO:0098803(cellular_component:respiratory chain complex); GO:0098800(cellular_component:inner mitochondrial membrane protein complex); GO:0110165(cellular_component:cellular anatomical entity…	ssc05010(Alzheimer disease); ssc00190(Oxidative phosphorylation); ssc04932(Non-alcoholic fatty liver disease (NAFLD)); ssc01100(Metabolic pathways); ssc04723(Retrograde endocannabinoid signaling); ssc05012(Parkinson disease); ssc04714(Thermogenesis); ssc05016(Huntington disease)	ENOG4111S2F(I:Lipid transport and metabolism)	PF05347.16(Complex1_LYR:Complex 1 protein (LYR family))	mitochondrial	1	32	17.8	High
A0A4X1V6P5	1.67067	0.740424	0.01344	up	yes	2.506	1.5	1	1.71	1.958	1.331	2.195	3.023	2.625	2.183	Methionine aminopeptidase OS=Sus scrofa OX=9823 GN=METAP1D PE=3 SV=1	K01265	map	GO:0004177(molecular_function:aminopeptidase activity); GO:0008238(molecular_function:exopeptidase activity); GO:0043229(cellular_component:intracellular organelle); GO:0006807(biological_process:nitrogen compound metabolic process); GO:0003674(molecular_function:molecular_function); GO:0005488(molecular_function:binding); GO:0008233(molecular_function:peptidase activity); GO:0043227(cellular_com…		COG0024(J:Translation, ribosomal structure and biogenesis)	PF00557.25(Peptidase_M24:Metallopeptidase family M24)	mitochondrial	2	10	36.9	High
A0A2C9F3G7	0.681569	-0.553068	0.3165	down	no	1.616	2.371	1	2.253	3.893	2.338	1.255	1.182	2.68	1.346	Polyunsaturated fatty acid lipoxygenase ALOX15 OS=Sus scrofa OX=9823 GN=ALOX15 PE=3 SV=2	K00458;K18684;K00461;K00460;K08022	ALOX15;ALOX12;ALOX5;ALOX15B;ALOXE3	GO:0043408(biological_process:regulation of MAPK cascade); GO:0034440(biological_process:lipid oxidation); GO:1905153(biological_process:regulation of membrane invagination); GO:0006909(biological_process:phagocytosis); GO:0080090(biological_process:regulation of primary metabolic process); GO:0019222(biological_process:regulation of metabolic process); GO:0051049(biological_process:regulation of…	ssc04750(Inflammatory mediator regulation of TRP channels); ssc04913(Ovarian steroidogenesis); ssc04664(Fc epsilon RI signaling pathway); ssc05145(Toxoplasmosis); ssc01100(Metabolic pathways); ssc01523(Antifolate resistance); ssc04726(Serotonergic synapse); ssc04216(Ferroptosis); ssc04217(Necroptosis); ssc00591(Linoleic acid metabolism); ssc00590(Arachidonic acid metabolism)	ENOG410YN4N(K:Transcription)	PF00305.20(Lipoxygenase:Lipoxygenase); PF01477.24(PLAT:PLAT/LH2 domain)	cytoplasmic	8	12	84.6	High
A0A4X1T5G0	0.368457	-1.44043	0.1278	down	no	1.07	2.904	1	4.921	4.461	1.235	1.176	0.955	1.024	1.127	Uncharacterized protein OS=Sus scrofa OX=9823 PE=4 SV=1	K16141;K16144;K12258	ALB;AFP;GC	GO:0009991(biological_process:response to extracellular stimulus); GO:0015643(molecular_function:toxic substance binding); GO:1901363(molecular_function:heterocyclic compound binding); GO:0008144(molecular_function:drug binding); GO:0046872(molecular_function:metal ion binding); GO:0003674(molecular_function:molecular_function); GO:0005488(molecular_function:binding); GO:0042594(biological_proces…	ssc04390(Hippo signaling pathway); ssc04918(Thyroid hormone synthesis)	ENOG410Z40H(O:Posttranslational modification, protein turnover, chaperones)	PF00273.21(Serum_albumin:Serum albumin family)	cytoplasmic	3	84	67.1	High
F1SKP9	0.622432	-0.684011	0.2073	down	no	1.515	2.434	1	3.659	1.677	3.401	1.461	1.486	1.527	1.587	ER lumen protein-retaining receptor OS=Sus scrofa OX=9823 GN=KDELR3 PE=3 SV=2	K10949	KDELR;KDELR	GO:0033036(biological_process:macromolecule localization); GO:0005048(molecular_function:signal sequence binding); GO:0008104(biological_process:protein localization); GO:0035437(biological_process:maintenance of protein localization in endoplasmic reticulum); GO:0005789(cellular_component:endoplasmic reticulum membrane); GO:0015833(biological_process:peptide transport); GO:0003674(molecular_func…		COG5196(O:Posttranslational modification, protein turnover, chaperones)	PF00810.19(ER_lumen_recept:ER lumen protein retaining receptor)	Golgi apparatus	1	3	34.8	High
Q8SPC4	0.541569	-0.884784	0.4103	down	no	1.381	2.55	1	6.494	1.223	1.483	1.37	1.25	1.264	1.639	MHC class II antigen OS=Sus scrofa OX=9823 GN=SLA-DQB PE=2 SV=1	K06752	MHC2;MHC2;MHC2;MHC2;MHC2	GO:0042611(cellular_component:MHC protein complex); GO:0098797(cellular_component:plasma membrane protein complex); GO:0019882(biological_process:antigen processing and presentation); GO:0032991(cellular_component:macromolecular complex); GO:0005575(cellular_component:cellular_component); GO:0016021(cellular_component:integral component of membrane); GO:0042613(cellular_component:MHC class II pro…	ssc04672(Intestinal immune network for IgA production); ssc05145(Toxoplasmosis); ssc05140(Leishmaniasis); ssc04658(Th1 and Th2 cell differentiation); ssc04659(Th17 cell differentiation); ssc05166(Human T-cell leukemia virus 1 infection); ssc05164(Influenza A); ssc05169(Epstein-Barr virus infection); ssc05168(Herpes simplex virus 1 infection); ssc05416(Viral myocarditis); ssc05310(Asthma); ssc0533…	ENOG410YI0S(U:Intracellular trafficking, secretion, and vesicular transport)	PF00969.20(MHC_II_beta:Class II histocompatibility antigen, beta domain); PF07654.16(C1-set:Immunoglobulin C1-set domain); PF13927.7(Ig_3:Immunoglobulin domain)	lysosomal	2	21	29.5	High
A0A4X1WDS9	0.390253	-1.35752	0.09909	down	no	1.097	2.811	1	3.463	1.837	4.944	1.121	1.299	1.007	0.962	IF rod domain-containing protein OS=Sus scrofa OX=9823 PE=3 SV=1	K04572;K07606;K07607;K05640;K07610	PRPH;DES;VIM;GFAP;NEFL, NF-L	GO:0099512(cellular_component:supramolecular fiber); GO:0099513(cellular_component:polymeric cytoskeletal fiber); GO:0045098(cellular_component:type III intermediate filament); GO:0030424(cellular_component:axon); GO:0003674(molecular_function:molecular_function); GO:0071840(biological_process:cellular component organization or biogenesis); GO:0005737(cellular_component:cytoplasm); GO:0005575(cel…	ssc05206(MicroRNAs in cancer); ssc05014(Amyotrophic lateral sclerosis (ALS)); ssc05414(Dilated cardiomyopathy (DCM)); ssc04630(Jak-STAT signaling pathway); ssc05412(Arrhythmogenic right ventricular cardiomyopathy (ARVC)); ssc05169(Epstein-Barr virus infection); ssc05410(Hypertrophic cardiomyopathy (HCM))	ENOG410YCMG(Z:Cytoskeleton)	PF00038.22(Filament:Intermediate filament protein); PF04732.15(Filament_head:Intermediate filament head (DNA binding) region)	mitochondrial	13	36	54.6	High
A0A4X1W4D4	1.68348	0.751449	0.008273	up	yes	2.436	1.447	1	1.393	1.998	1.398	2.514	2.442	2.759	2.03	Uncharacterized protein OS=Sus scrofa OX=9823 PE=4 SV=1	K17495;K09608	CSMD;TLL1	GO:0043169(molecular_function:cation binding); GO:0043167(molecular_function:ion binding); GO:0003674(molecular_function:molecular_function); GO:0005488(molecular_function:binding); GO:0046872(molecular_function:metal ion binding); GO:0005509(molecular_function:calcium ion binding)		ENOG411030G(U:Intracellular trafficking, secretion, and vesicular transport); ENOG410XP6K(S:Function unknown)	PF14670.7(FXa_inhibition:Coagulation Factor Xa inhibitory site); PF12662.8(cEGF:Complement Clr-like EGF-like); PF07699.14(Ephrin_rec_like:Putative ephrin-receptor like); PF07645.16(EGF_CA:Calcium-binding EGF domain); PF12947.8(EGF_3:EGF domain); PF00431.21(CUB:CUB domain); PF00008.28(EGF:EGF-like domain)	ER	2	3	107.7	High
A0A4X1W2R9	1.47921	0.564824	0.03997	up	yes	2.312	1.563	1	1.768	1.944	1.54	1.869	2.684	2.079	2.615	Uncharacterized protein OS=Sus scrofa OX=9823 GN=RASSF3 PE=4 SV=1	K09852;K09851;K09850;K08015	RASSF3;RASSF5, RAPL;RASSF1;RASSF2_4;RASSF2_4	GO:0009987(biological_process:cellular process); GO:0050794(biological_process:regulation of cellular process); GO:0043067(biological_process:regulation of programmed cell death); GO:0065007(biological_process:biological regulation); GO:0007165(biological_process:signal transduction); GO:0008150(biological_process:biological_process); GO:0010941(biological_process:regulation of cell death); GO:00…	ssc04670(Leukocyte transendothelial migration); ssc04392(Hippo signaling pathway - multiple species); ssc04390(Hippo signaling pathway); ssc04014(Ras signaling pathway); ssc04015(Rap1 signaling pathway); ssc05200(Pathways in cancer); ssc05206(MicroRNAs in cancer); ssc04218(Cellular senescence); ssc05223(Non-small cell lung cancer); ssc05219(Bladder cancer)	ENOG410Y2N1(S:Function unknown)	PF00788.24(RA:Ras association (RalGDS/AF-6) domain); PF16517.6(Nore1-SARAH:Novel Ras effector 1 C-terminal SARAH (Sav/Rassf/Hpo) domain)	cytoplasmic	1	4	34.4	High
A0A4X1W635	1.22376	0.291321	0.2305	up	no	2.122	1.734	1	1.708	2.297	1.93	2.373	2.036	2.182	1.899	ER membrane protein complex subunit 1 OS=Sus scrofa OX=9823 PE=3 SV=1			GO:0005575(cellular_component:cellular_component); GO:0098796(cellular_component:membrane protein complex); GO:0072546(cellular_component:ER membrane protein complex); GO:0032991(cellular_component:macromolecular complex)		ENOG410XPCR(S:Function unknown)	PF07774.14(EMC1_C:ER membrane protein complex subunit 1, C-terminal); PF13360.7(PQQ_2:PQQ-like domain); PF01011.22(PQQ:PQQ enzyme repeat)	extracellular	3	6	106.5	High
A0A286ZMF8	0.640478	-0.642779	0.2034	down	no	1.5	2.342	1	3.22	2.958	2.188	1.849	2.2	1.11	0.84	N-acetylated alpha-linked acidic dipeptidase 2 OS=Sus scrofa OX=9823 GN=NAALAD2 PE=1 SV=1	K23910;K01301;K14592;K06503	NAALAD;FOLH1, GCPII;TFR2;TFRC, CD71	GO:0005575(cellular_component:cellular_component); GO:0016021(cellular_component:integral component of membrane); GO:0110165(cellular_component:cellular anatomical entity); GO:0031224(cellular_component:intrinsic component of membrane)	ssc01100(Metabolic pathways); ssc04066(HIF-1 signaling pathway); ssc04977(Vitamin digestion and absorption); ssc04216(Ferroptosis); ssc04640(Hematopoietic cell lineage); ssc04144(Endocytosis); ssc04145(Phagosome); ssc00250(Alanine, aspartate and glutamate metabolism)	COG2234(K:Transcription)	PF04253.16(TFR_dimer:Transferrin receptor-like dimerisation domain); PF02225.23(PA:PA domain); PF04389.18(Peptidase_M28:Peptidase family M28)	Golgi apparatus	2	5	78.7	High
A5GFS8	1.12058	0.164239	0.7879	no change	no	2.026	1.808	1	2.011	3.221	0.999	2.282	0.784	1.583	3.453	Vesicle-associated membrane protein-associated protein B OS=Sus scrofa OX=9823 GN=VAPB PE=3 SV=1	K06096;K10707	VAPB, ALS8;VAPA	GO:0005783(cellular_component:endoplasmic reticulum); GO:0006900(biological_process:membrane budding); GO:0005789(cellular_component:endoplasmic reticulum membrane); GO:0061024(biological_process:membrane organization); GO:0007165(biological_process:signal transduction); GO:0098771(biological_process:inorganic ion homeostasis); GO:0071840(biological_process:cellular component organization or biog…	ssc04979(Cholesterol metabolism)	COG5066(U:Intracellular trafficking, secretion, and vesicular transport)	PF00635.27(Motile_Sperm:MSP (Major sperm protein) domain)	cytoplasmic	2	49	27	High
A0A480JPS8	0.564773	-0.824256	0.1422	down	no	1.382	2.447	1	3.583	1.81	3.396	1.287	1.537	1.504	1.201	Protein-tyrosine sulfotransferase OS=Sus scrofa OX=9823 PE=3 SV=1	K01021	TPST;TPST	GO:0006478(biological_process:peptidyl-tyrosine sulfation); GO:0008146(molecular_function:sulfotransferase activity); GO:0006477(biological_process:protein sulfation); GO:0031228(cellular_component:intrinsic component of Golgi membrane); GO:0006807(biological_process:nitrogen compound metabolic process); GO:0031301(cellular_component:integral component of organelle membrane); GO:0031300(cellular_…		ENOG410XQ2X(S:Function unknown)	PF13469.7(Sulfotransfer_3:Sulfotransferase family); PF00685.28(Sulfotransfer_1:Sulfotransferase domain)	Golgi apparatus	1	3	42.7	High
A0A287AH69	0.416636	-1.26314	0.06744	down	no	1.122	2.693	1	3.499	2.132	4.141	1.207	1.15	1.182	0.947	Methyltransferase like 26 OS=Sus scrofa OX=9823 GN=METTL26 PE=3 SV=1					ENOG4111J4H(S:Function unknown)	PF06080.13(DUF938:Protein of unknown function (DUF938)); PF13649.7(Methyltransf_25:Methyltransferase domain)	cytoplasmic	3	17	22.6	High
A0A4X1TS20	0.833895	-0.262062	0.4103	no change	no	1.732	2.077	1	2.403	2.126	2.777	1.895	1.741	1.738	1.555	Uncharacterized protein OS=Sus scrofa OX=9823 GN=COL28A1 PE=4 SV=1	K19467;K23619;K16629	COL28A;COL21A;MATN3	GO:0005201(molecular_function:extracellular matrix structural constituent); GO:0004866(molecular_function:endopeptidase inhibitor activity); GO:0031012(cellular_component:extracellular matrix); GO:0003674(molecular_function:molecular_function); GO:0004857(molecular_function:enzyme inhibitor activity); GO:0098772(molecular_function:molecular function regulator); GO:0071840(biological_process:cellu…	ssc04974(Protein digestion and absorption)	ENOG410YF6I(O:Posttranslational modification, protein turnover, chaperones); ENOG410XWK5(O:Posttranslational modification, protein turnover, chaperones)	PF01391.19(Collagen:Collagen triple helix repeat (20 copies)); PF00092.29(VWA:von Willebrand factor type A domain); PF13519.7(VWA_2:von Willebrand factor type A domain); PF00014.24(Kunitz_BPTI:Kunitz/Bovine pancreatic trypsin inhibitor domain); PF13768.7(VWA_3:von Willebrand factor type A domain); PF05762.15(VWA_CoxE:VWA domain containing CoxE-like protein)	extracellular	1	1	119.6	High
A0A480Q1D2	2.08091	1.05721	0.003918	up	yes	2.572	1.236	1	1.239	1.298	1.408	2.694	2.691	1.785	3.12	Beta-parvin isoform X3 OS=Sus scrofa OX=9823 PE=3 SV=1	K06275	PARV;PARV;PARV	GO:0006996(biological_process:organelle organization); GO:0007010(biological_process:cytoskeleton organization); GO:0030029(biological_process:actin filament-based process); GO:0008092(molecular_function:cytoskeletal protein binding); GO:0031532(biological_process:actin cytoskeleton reorganization); GO:0009987(biological_process:cellular process); GO:0030036(biological_process:actin cytoskeleton …	ssc04510(Focal adhesion)	ENOG410XQWH(O:Posttranslational modification, protein turnover, chaperones)	PF00307.32(CH:Calponin homology (CH) domain)	cytoplasmic	1	12	33.3	High
A0A5G2QU86	1.14495	0.195287	0.428	no change	no	2.03	1.773	1	2.007	2.089	1.997	2.145	2.408	1.863	1.703	MARVEL domain-containing protein OS=Sus scrofa OX=9823 GN=CMTM7 PE=4 SV=1			GO:0005125(molecular_function:cytokine activity); GO:0030154(biological_process:cell differentiation); GO:0042113(biological_process:B cell activation); GO:0045321(biological_process:leukocyte activation); GO:0003674(molecular_function:molecular_function); GO:0005488(molecular_function:binding); GO:0098772(molecular_function:molecular function regulator); GO:0031224(cellular_component:intrinsic c…		ENOG4111IAF(S:Function unknown)	PF01284.24(MARVEL:Membrane-associating domain)	plasma membrane	1	23	15.3	High
A0A287BBG6	0.735737	-0.442738	0.2459	down	no	1.612	2.191	1	2.626	2.845	2.294	1.467	2.073	1.229	1.681	Phospholipase A2 OS=Sus scrofa OX=9823 GN=PLA2G4E PE=4 SV=2	K16342	PLA2G4, CPLA2;PLA2G4, CPLA2;PLA2G4, CPLA2;PLA2G4, CPLA2;PLA2G4, CPLA2	GO:0102568(molecular_function:phospholipase A2 activity consuming 1,2-dioleoylphosphatidylethanolamine)); GO:0102567(molecular_function:phospholipase A2 activity (consuming 1,2-dipalmitoylphosphatidylcholine)); GO:0046434(biological_process:organophosphate catabolic process); GO:0016787(molecular_function:hydrolase activity); GO:0044248(biological_process:cellular catabolic process); GO:0003674(m…	ssc04010(MAPK signaling pathway); ssc04750(Inflammatory mediator regulation of TRP channels); ssc04014(Ras signaling pathway); ssc04370(VEGF signaling pathway); ssc04921(Oxytocin signaling pathway); ssc04270(Vascular smooth muscle contraction); ssc04217(Necroptosis); ssc00565(Ether lipid metabolism); ssc04913(Ovarian steroidogenesis); ssc04912(GnRH signaling pathway); ssc04726(Serotonergic synaps…	ENOG410XR72(S:Function unknown)	PF18695.2(cPLA2_C2:Cytosolic phospholipases A2 C2-domain); PF01735.19(PLA2_B:Lysophospholipase catalytic domain); PF00168.31(C2:C2 domain)	cytoplasmic	1	2	99.6	High
A0A286ZI58	0.725704	-0.462547	0.3427	down	no	1.598	2.202	1	3.495	2.223	2.092	0.769	1.871	2.076	1.678	Purkinje cell protein 4 OS=Sus scrofa OX=9823 GN=PCP4 PE=4 SV=1			GO:0005488(molecular_function:binding); GO:0099004(biological_process:calmodulin dependent kinase signaling pathway); GO:0043226(cellular_component:organelle); GO:0043229(cellular_component:intracellular organelle); GO:0003674(molecular_function:molecular_function); GO:0007165(biological_process:signal transduction); GO:0043167(molecular_function:ion binding); GO:0043227(cellular_component:membra…		ENOG410Z4EX(D:Cell cycle control, cell division, chromosome partitioning)		cytoplasmic	1	16	6.8	High
P02540	1.40482	0.490388	0.03198	up	yes	2.214	1.576	1	1.771	2.048	1.486	2.343	2.25	2.148	2.117	Desmin OS=Sus scrofa OX=9823 GN=DES PE=1 SV=4	K04572;K07606;K07610;K07607;K05640	DES;VIM;PRPH;GFAP;NEFL, NF-L	GO:0099512(cellular_component:supramolecular fiber); GO:0099513(cellular_component:polymeric cytoskeletal fiber); GO:0031594(cellular_component:neuromuscular junction); GO:0043229(cellular_component:intracellular organelle); GO:0043228(cellular_component:non-membrane-bounded organelle); GO:0003674(molecular_function:molecular_function); GO:0005488(molecular_function:binding); GO:0005634(cellular_…	ssc05206(MicroRNAs in cancer); ssc05410(Hypertrophic cardiomyopathy (HCM)); ssc05414(Dilated cardiomyopathy (DCM)); ssc04630(Jak-STAT signaling pathway); ssc05412(Arrhythmogenic right ventricular cardiomyopathy (ARVC)); ssc05169(Epstein-Barr virus infection); ssc05014(Amyotrophic lateral sclerosis (ALS))	ENOG410XRBS(Z:Cytoskeleton)	PF00038.22(Filament:Intermediate filament protein); PF04732.15(Filament_head:Intermediate filament head (DNA binding) region)	cytoplasmic	32	74	53.6	High
A0A4X1VRH2	0.870681	-0.199784	0.5087	no change	no	1.764	2.026	1	2.718	2.334	2.054	1.782	1.586	1.856	1.833	Uncharacterized protein OS=Sus scrofa OX=9823 GN=CALD1 PE=4 SV=1	K12327	CALD1	GO:0032501(biological_process:multicellular organismal process); GO:0006936(biological_process:muscle contraction); GO:0008092(molecular_function:cytoskeletal protein binding); GO:0017022(molecular_function:myosin binding); GO:0003779(molecular_function:actin binding); GO:0003012(biological_process:muscle system process); GO:0003674(molecular_function:molecular_function); GO:0005488(molecular_fun…	ssc04270(Vascular smooth muscle contraction)	ENOG410ZMZI(Z:Cytoskeleton)	PF02029.16(Caldesmon:Caldesmon)	cytoplasmic	4	22	94.4	High
A0A287AV76	0.770677	-0.375802	0.3239	down	no	1.64	2.128	1	3.177	2.103	2.234	1.584	1.895	1.501	1.582	BAG cochaperone 2 OS=Sus scrofa OX=9823 GN=BAG2 PE=1 SV=1	K09556	BAG2	GO:0099512(cellular_component:supramolecular fiber); GO:0099513(cellular_component:polymeric cytoskeletal fiber); GO:0019222(biological_process:regulation of metabolic process); GO:0048583(biological_process:regulation of response to stimulus); GO:0030425(cellular_component:dendrite); GO:0030424(cellular_component:axon); GO:0044325(molecular_function:ion channel binding); GO:0098772(molecular_fun…	ssc04141(Protein processing in endoplasmic reticulum)	ENOG410XRW0(K:Transcription)		cytoplasmic	8	47	23.6	High
A0A480X7T0	0.702214	-0.510017	0.1795	down	no	1.554	2.213	1	2.886	2.189	2.777	1.56	1.492	1.643	1.522	Integrin alpha-5 OS=Sus scrofa OX=9823 PE=3 SV=1	K06584;K06484;K06487;K06476;K06485	ITGA5, CD49e;ITGA8;ITGAV, CD51;ITGA2B, CD41;ITGA6, CD49f	GO:0034113(biological_process:heterotypic cell-cell adhesion); GO:0005783(cellular_component:endoplasmic reticulum); GO:0019222(biological_process:regulation of metabolic process); GO:0007613(biological_process:memory); GO:0007610(biological_process:behavior); GO:0007611(biological_process:learning or memory); GO:1903672(biological_process:positive regulation of sprouting angiogenesis); GO:000716…	ssc04015(Rap1 signaling pathway); ssc05145(Toxoplasmosis); ssc05200(Pathways in cancer); ssc05206(MicroRNAs in cancer); ssc05205(Proteoglycans in cancer); ssc04151(PI3K-Akt signaling pathway); ssc05100(Bacterial invasion of epithelial cells); ssc05165(Human papillomavirus infection); ssc05163(Human cytomegalovirus infection); ssc05222(Small cell lung cancer); ssc05168(Herpes simplex virus 1 infec…	ENOG410XPVZ(U:Intracellular trafficking, secretion, and vesicular transport)	PF08441.13(Integrin_alpha2:Integrin alpha); PF01839.24(FG-GAP:FG-GAP repeat); PF13517.7(VCBS:Repeat domain in Vibrio, Colwellia, Bradyrhizobium and Shewanella)	cytoplasmic	17	21	118	High
A0A4X1VHG2	0.566792	-0.81911	0.08156	down	no	1.362	2.403	1	3.304	2.617	2.69	1.39	1.297	1.209	1.553	Musculoskeletal embryonic nuclear protein 1 OS=Sus scrofa OX=9823 PE=3 SV=1			GO:0042127(biological_process:regulation of cell proliferation); GO:0009893(biological_process:positive regulation of metabolic process); GO:0019222(biological_process:regulation of metabolic process); GO:0031328(biological_process:positive regulation of cellular biosynthetic process); GO:2000112(biological_process:regulation of cellular macromolecule biosynthetic process); GO:0031325(biological_…		ENOG4111FGH(S:Function unknown); ENOG410YWMF(S:Function unknown)	PF15682.6(Mustang:Musculoskeletal, temporally activated-embryonic nuclear protein 1)	nuclear	1	14	8.5	High
A0A4X1UQ31	1.5548	0.636728	0.05511	up	no	2.284	1.469	1	1.593	1.812	1.471	2.807	1.628	2.767	1.934	TLDc domain-containing protein OS=Sus scrofa OX=9823 PE=3 SV=1			GO:0035639(molecular_function:purine ribonucleoside triphosphate binding); GO:0003674(molecular_function:molecular_function); GO:0005488(molecular_function:binding); GO:0043167(molecular_function:ion binding); GO:1901363(molecular_function:heterocyclic compound binding); GO:0001883(molecular_function:purine nucleoside binding); GO:0001882(molecular_function:nucleoside binding); GO:0043168(molecul…		ENOG410XP4J(C:Energy production and conversion)	PF07534.17(TLD:TLD)	Golgi apparatus	8	18	61.8	High
F1SFH7	1.10974	0.150216	0.5217	no change	no	1.972	1.777	1	1.942	2.352	1.814	1.96	2.048	2.042	1.84	Uncharacterized protein OS=Sus scrofa OX=9823 GN=LPP PE=1 SV=4	K16682;K16676;K12792;K06273	LPP;TRIP6;ZYX;AJUBA, LIMD1, WTIP;AJUBA, LIMD1, WTIP	GO:0032432(cellular_component:actin filament bundle); GO:0001725(cellular_component:stress fiber); GO:0030055(cellular_component:cell-substrate junction); GO:0005925(cellular_component:focal adhesion); GO:0043169(molecular_function:cation binding); GO:0098609(biological_process:cell-cell adhesion); GO:0005829(cellular_component:cytosol); GO:0009987(biological_process:cellular process); GO:0003674…	ssc04510(Focal adhesion); ssc04390(Hippo signaling pathway); ssc04621(NOD-like receptor signaling pathway); ssc04392(Hippo signaling pathway - multiple species)	ENOG410Y3GP(S:Function unknown)	PF00412.23(LIM:LIM domain)	cytoplasmic	3	41	65.3	High
A0A4X1SX44	0.935484	-0.096215	0.7317	no change	no	1.798	1.922	1	2.532	2.336	1.819	1.877	1.812	1.85	1.651	Transgelin OS=Sus scrofa OX=9823 GN=TAGLN PE=3 SV=1	K20526;K05730	TAGLN;TAGLN;VAV	GO:0005737(cellular_component:cytoplasm); GO:0032502(biological_process:developmental process); GO:0007517(biological_process:muscle organ development); GO:0030154(biological_process:cell differentiation); GO:0008092(molecular_function:cytoskeletal protein binding); GO:0048869(biological_process:cellular developmental process); GO:0048856(biological_process:anatomical structure development); GO:0…	ssc04670(Leukocyte transendothelial migration); ssc04662(B cell receptor signaling pathway); ssc04660(T cell receptor signaling pathway); ssc04666(Fc gamma R-mediated phagocytosis); ssc04650(Natural killer cell mediated cytotoxicity); ssc04664(Fc epsilon RI signaling pathway); ssc05205(Proteoglycans in cancer); ssc04062(Chemokine signaling pathway); ssc04810(Regulation of actin cytoskeleton); ssc…	COG5199(U:Intracellular trafficking, secretion, and vesicular transport)	PF00307.32(CH:Calponin homology (CH) domain); PF00402.19(Calponin:Calponin family repeat)	cytoplasmic	18	82	22.6	High
A0A4X1W2A9	0.886667	-0.173536	0.5471	no change	no	1.729	1.95	1	2.591	2.144	2.065	1.586	1.947	1.625	1.757	Phosphatidylinositol-3,4-bisphosphate 4-phosphatase OS=Sus scrofa OX=9823 PE=3 SV=1	K01109;K12365	INPP4;INPP4;PREX1		ssc05167(Kaposi sarcoma-associated herpesvirus infection); ssc00562(Inositol phosphate metabolism); ssc04062(Chemokine signaling pathway); ssc04070(Phosphatidylinositol signaling system); ssc01100(Metabolic pathways)	ENOG410YV83(S:Function unknown)		mitochondrial	1	2	110.9	High
A0A480N366	2.63069	1.39544	0.1537	up	no	2.657	1.01	1	0.98	1.02	1.04	1.089	1.2	5.406	2.933	HLA class II histocompatibility antigen, DRB1-4 beta chain isoform X2 OS=Sus scrofa OX=9823 PE=4 SV=1	K06752	MHC2;MHC2;MHC2;MHC2;MHC2	GO:0042611(cellular_component:MHC protein complex); GO:0098797(cellular_component:plasma membrane protein complex); GO:0019882(biological_process:antigen processing and presentation); GO:0032991(cellular_component:macromolecular complex); GO:0005575(cellular_component:cellular_component); GO:0016021(cellular_component:integral component of membrane); GO:0042613(cellular_component:MHC class II pro…	ssc04672(Intestinal immune network for IgA production); ssc05145(Toxoplasmosis); ssc05140(Leishmaniasis); ssc04658(Th1 and Th2 cell differentiation); ssc04659(Th17 cell differentiation); ssc05166(Human T-cell leukemia virus 1 infection); ssc05164(Influenza A); ssc05169(Epstein-Barr virus infection); ssc05168(Herpes simplex virus 1 infection); ssc05416(Viral myocarditis); ssc05310(Asthma); ssc0533…	ENOG410YI0S(U:Intracellular trafficking, secretion, and vesicular transport)	PF00969.20(MHC_II_beta:Class II histocompatibility antigen, beta domain); PF07654.16(C1-set:Immunoglobulin C1-set domain)	lysosomal	2	20	30.3	High
A0A287AS08	1.6287	0.703716	0.3999	up	no	2.259	1.387	1	0.999	1.556	1.992	1.498	1.431	5.04	1.066	Uncharacterized protein OS=Sus scrofa OX=9823 GN=NDRG3 PE=4 SV=2	K08890;K08893;K05854;K23698	;;LYN;HCK;BLK	GO:0005070(molecular_function:SH3/SH2 adaptor activity); GO:0097159(molecular_function:organic cyclic compound binding); GO:0003674(molecular_function:molecular_function); GO:0005488(molecular_function:binding); GO:0003676(molecular_function:nucleic acid binding); GO:0003677(molecular_function:DNA binding); GO:1901363(molecular_function:heterocyclic compound binding)	ssc04662(B cell receptor signaling pathway); ssc04666(Fc gamma R-mediated phagocytosis); ssc04664(Fc epsilon RI signaling pathway); ssc05203(Viral carcinogenesis); ssc05167(Kaposi sarcoma-associated herpesvirus infection); ssc04064(NF-kappa B signaling pathway); ssc04611(Platelet activation); ssc04730(Long-term depression); ssc04062(Chemokine signaling pathway); ssc05169(Epstein-Barr virus infect…	ENOG4111GMN(O:Posttranslational modification, protein turnover, chaperones)	PF00017.25(SH2:SH2 domain)	nuclear	1	2	38.2	Medium
A0A5S6HGR0	0.904586	-0.14467	0.693	no change	no	1.716	1.897	1	2.724	2.228	1.637	1.68	2.311	1.69	1.181	Tropomyosin alpha-4 chain OS=Sus scrofa OX=9823 GN=TPM4 PE=1 SV=1						PF00261.21(Tropomyosin:Tropomyosin); PF12718.8(Tropomyosin_1:Tropomyosin like); PF06009.13(Laminin_II:Laminin Domain II); PF16526.6(CLZ:C-terminal leucine zipper domain of cyclic nucleotide-gated channels)	nuclear	1	35	32.7	High
A0A4X1WA85	1.7372	0.796767	0.1882	up	no	2.274	1.309	1	0.968	1.312	1.955	1.158	3.384	1.285	3.27	Nuclear autoantigenic sperm protein OS=Sus scrofa OX=9823 GN=NASP PE=3 SV=1	K11291	NASP			ENOG4110P5E(S:Function unknown)	PF10516.10(SHNi-TPR:SHNi-TPR); PF07719.18(TPR_2:Tetratricopeptide repeat); PF13424.7(TPR_12:Tetratricopeptide repeat); PF00515.29(TPR_1:Tetratricopeptide repeat)	cytoplasmic	1	22	82.2	High
A0A4X1UK81	0.850491	-0.233631	0.556	no change	no	1.644	1.933	1	3.169	1.577	1.985	1.522	1.725	1.767	1.563	Protein kinase domain-containing protein OS=Sus scrofa OX=9823 PE=4 SV=1	K20876;K20877;K20879;K20872;K20880	NEK10;NEK7;NEK2;NEK8;NEK11		ssc04621(NOD-like receptor signaling pathway)	ENOG410Y7JF(G:Carbohydrate transport and metabolism)	PF00069.26(Pkinase:Protein kinase domain); PF07714.18(PK_Tyr_Ser-Thr:Protein tyrosine and serine/threonine kinase); PF14531.7(Kinase-like:Kinase-like); PF17667.2(Pkinase_fungal:Fungal protein kinase); PF01636.24(APH:Phosphotransferase enzyme family)	nuclear	1	1	126.7	Medium
F1S981	0.656982	-0.606074	0.223	down	no	1.402	2.134	1	2.38	1.676	3.482	1.252	1.614	1.514	1.229	F-spondin OS=Sus scrofa OX=9823 GN=SPON1 PE=1 SV=3	K16857;K04596;K04598	ADGRB3, BAI3;ADGRB1, BAI1;THBS1	GO:0009892(biological_process:negative regulation of metabolic process); GO:0080090(biological_process:regulation of primary metabolic process); GO:0019222(biological_process:regulation of metabolic process); GO:0032270(biological_process:positive regulation of cellular protein metabolic process); GO:0031325(biological_process:positive regulation of cellular metabolic process); GO:0031324(biologi…	ssc04510(Focal adhesion); ssc04512(ECM-receptor interaction); ssc05219(Bladder cancer); ssc04015(Rap1 signaling pathway); ssc04115(p53 signaling pathway); ssc05144(Malaria); ssc05206(MicroRNAs in cancer); ssc05205(Proteoglycans in cancer); ssc04151(PI3K-Akt signaling pathway); ssc05165(Human papillomavirus infection); ssc04350(TGF-beta signaling pathway); ssc04145(Phagosome)	ENOG410XQHP(S:Function unknown)	PF00090.20(TSP_1:Thrombospondin type 1 domain); PF19028.1(TSP1_spondin:Spondin-like TSP1 domain); PF06468.14(Spond_N:Spondin_N); PF19035.1(TSP1_CCN:CCN3 Nov like TSP1 domain); PF02014.17(Reeler:Reeler domain); PF19030.1(TSP1_ADAMTS:Thrombospondin type 1 domain)	plasma membrane	11	18	90.8	High
A0A5G2QHU5	0.968767	-0.045778	0.9169	no change	no	1.737	1.793	1	1.904	1.416	2.853	1.472	1.163	1.619	2.693	EH domain binding protein 1 like 1 OS=Sus scrofa OX=9823 GN=EHBP1L1 PE=1 SV=1	K21068;K19947	MICAL;MICALL2, JRAB;MICAL		ssc04530(Tight junction)	COG5069(U:Intracellular trafficking, secretion, and vesicular transport)	PF12130.9(DUF3585:Bivalent Mical/EHBP Rab binding domain); PF00307.32(CH:Calponin homology (CH) domain); PF10358.10(NT-C2:N-terminal C2 in EEIG1 and EHBP1 proteins)	cytoplasmic	5	4	166.3	High
L8B165	3.19881	1.67753	0.3444	up	no	2.687	0.84	1	0.736	0.774	0.85	0.859	1.012	0.795	8.082	IgG heavy chain OS=Sus scrofa OX=9823 GN=IGHG PE=2 SV=1	K06856	IGH		ssc04672(Intestinal immune network for IgA production); ssc04650(Natural killer cell mediated cytotoxicity); ssc05202(Transcriptional misregulation in cancer); ssc05146(Amoebiasis); ssc05140(Leishmaniasis); ssc05143(African trypanosomiasis); ssc04151(PI3K-Akt signaling pathway); ssc05169(Epstein-Barr virus infection); ssc04064(NF-kappa B signaling pathway); ssc04640(Hematopoietic cell lineage); s…	ENOG410YNB1(S:Function unknown)	PF07654.16(C1-set:Immunoglobulin C1-set domain); PF08205.13(C2-set_2:CD80-like C2-set immunoglobulin domain); PF13927.7(Ig_3:Immunoglobulin domain); PF00047.26(ig:Immunoglobulin domain); PF07686.18(V-set:Immunoglobulin V-set domain)	plasma membrane	1	48	50.9	High
A0A4X1VBN9	0.738743	-0.436855	0.2107	down	no	1.493	2.021	1	2.758	2.033	2.291	1.512	1.655	1.385	1.419	Alpha-1,4 glucan phosphorylase OS=Sus scrofa OX=9823 PE=3 SV=1	K00688	PYG, glgP;PYG, glgP;PYG, glgP	GO:0030170(molecular_function:pyridoxal phosphate binding); GO:0070279(molecular_function:vitamin B6 binding); GO:0044248(biological_process:cellular catabolic process); GO:0003674(molecular_function:molecular_function); GO:0009251(biological_process:glucan catabolic process); GO:0006091(biological_process:generation of precursor metabolites and energy); GO:0043167(molecular_function:ion binding)…	ssc00500(Starch and sucrose metabolism); ssc04910(Insulin signaling pathway); ssc01100(Metabolic pathways); ssc04922(Glucagon signaling pathway); ssc04931(Insulin resistance); ssc04217(Necroptosis)	COG0058(G:Carbohydrate transport and metabolism)	PF00343.21(Phosphorylase:Carbohydrate phosphorylase)	cytoplasmic	1	50	97.2	High
F1RLE9	2.75718	1.46319	0.00022	up	yes	2.573	0.9332	1	0.703	1.303	0.727	2.544	2.978	2.538	2.233	RING-type E3 ubiquitin transferase OS=Sus scrofa OX=9823 GN=TRIM36 PE=1 SV=4	K08285;K12022;K10647;K12013;K10649	TRIM36;TRIM46;TRIM18, MID1;TRIM1, MID2;TRIM9_67	GO:0019787(molecular_function:ubiquitin-like protein transferase activity); GO:0043169(molecular_function:cation binding); GO:0046914(molecular_function:transition metal ion binding); GO:0051726(biological_process:regulation of cell cycle); GO:0140096(molecular_function:catalytic activity, acting on a protein); GO:0043167(molecular_function:ion binding); GO:0008150(biological_process:biological_p…	ssc04120(Ubiquitin mediated proteolysis)	ENOG410Z6W7(O:Posttranslational modification, protein turnover, chaperones)	PF00643.25(zf-B_box:B-box zinc finger); PF13445.7(zf-RING_UBOX:RING-type zinc-finger); PF18568.2(COS:TRIM C-terminal subgroup One Signature domain); PF00041.22(fn3:Fibronectin type III domain); PF15227.7(zf-C3HC4_4:zinc finger of C3HC4-type, RING)	cytoplasmic	4	5	82.5	High
K7GSW9	1.14865	0.199938	0.4425	no change	no	1.87	1.628	1	1.786	1.606	2.119	2.034	1.545	1.607	2.294	Cysteine rich secretory protein LCCL domain containing 2 OS=Sus scrofa OX=9823 GN=CRISPLD2 PE=4 SV=2	K19919	CRISP	GO:0005575(cellular_component:cellular_component); GO:0005576(cellular_component:extracellular region); GO:0110165(cellular_component:cellular anatomical entity)		COG2340(S:Function unknown)	PF03815.20(LCCL:LCCL domain); PF00188.27(CAP:Cysteine-rich secretory protein family); PF08642.11(Rxt3:Histone deacetylation protein Rxt3)	extracellular	1	4	55.9	High
A0A4X1VY40	0.960995	-0.057399	0.8271	no change	no	1.7	1.769	1	2.406	1.859	1.811	1.892	1.508	1.608	1.792	Uncharacterized protein OS=Sus scrofa OX=9823 GN=TPM2 PE=3 SV=1						PF00261.21(Tropomyosin:Tropomyosin); PF12718.8(Tropomyosin_1:Tropomyosin like); PF16526.6(CLZ:C-terminal leucine zipper domain of cyclic nucleotide-gated channels)	nuclear	4	46	33	High
A0A287AE03	0.707631	-0.49893	0.1861	down	no	1.428	2.018	1	2.668	1.979	2.427	1.286	1.36	1.851	1.216	Uncharacterized protein OS=Sus scrofa OX=9823 GN=SLC29A1 PE=1 SV=1	K15014	SLC29A1_2_3, ENT1_2_3;SLC29A1_2_3, ENT1_2_3;SLC29A1_2_3, ENT1_2_3	GO:0015931(biological_process:nucleobase-containing compound transport); GO:0015932(molecular_function:nucleobase-containing compound transmembrane transporter activity); GO:0098590(cellular_component:plasma membrane region); GO:0006836(biological_process:neurotransmitter transport); GO:0015858(biological_process:nucleoside transport); GO:0003674(molecular_function:molecular_function); GO:0001505…	ssc05034(Alcoholism)	ENOG410Y3MT(S:Function unknown)	PF01733.19(Nucleoside_tran:Nucleoside transporter)	Golgi apparatus	2	5	52.6	High
P29269	1.05257	0.073914	0.7349	no change	no	1.762	1.674	1	2.073	1.993	1.629	1.761	1.892	1.702	1.693	Myosin regulatory light polypeptide 9 OS=Sus scrofa OX=9823 GN=MYL9 PE=1 SV=2	K12755;K12756;K12757;K10351	MYL9;MYL12;MYL12;MYL2;MYL10	GO:0043169(molecular_function:cation binding); GO:0043167(molecular_function:ion binding); GO:0003674(molecular_function:molecular_function); GO:0005488(molecular_function:binding); GO:0046872(molecular_function:metal ion binding); GO:0005509(molecular_function:calcium ion binding)	ssc04670(Leukocyte transendothelial migration); ssc04510(Focal adhesion); ssc05414(Dilated cardiomyopathy (DCM)); ssc04360(Axon guidance); ssc04530(Tight junction); ssc04371(Apelin signaling pathway); ssc04921(Oxytocin signaling pathway); ssc04611(Platelet activation); ssc04270(Vascular smooth muscle contraction); ssc04261(Adrenergic signaling in cardiomyocytes); ssc04260(Cardiac muscle contracti…	COG5126(S:Function unknown)	PF00036.33(EF-hand_1:EF hand); PF13499.7(EF-hand_7:EF-hand domain pair); PF13405.7(EF-hand_6:EF-hand domain); PF13833.7(EF-hand_8:EF-hand domain pair)	cytoplasmic	3	48	19.8	High
Q8MIP7	0.643612	-0.635737	0.1068	down	no	1.34	2.082	1	2.761	2.153	2.412	1.247	1.568	1.369	1.178	Fibrinogen-like protein 2 OS=Sus scrofa OX=9823 GN=FGL2 PE=4 SV=1	K03904;K05466;K05467;K05465	ANGPT2;ANGPT1;FGB;ANGPT4	GO:0050688(biological_process:regulation of defense response to virus); GO:0050687(biological_process:negative regulation of defense response to virus); GO:0048583(biological_process:regulation of response to stimulus); GO:0031348(biological_process:negative regulation of defense response); GO:0007162(biological_process:negative regulation of cell adhesion); GO:0002381(biological_process:immunogl…	ssc04010(MAPK signaling pathway); ssc05167(Kaposi sarcoma-associated herpesvirus infection); ssc04014(Ras signaling pathway); ssc04015(Rap1 signaling pathway); ssc04611(Platelet activation); ssc04151(PI3K-Akt signaling pathway); ssc04610(Complement and coagulation cascades); ssc04066(HIF-1 signaling pathway); ssc05323(Rheumatoid arthritis)	ENOG410ZYS4(S:Function unknown)	PF00147.19(Fibrinogen_C:Fibrinogen beta and gamma chains, C-terminal globular domain)	ER	4	13	50.5	High
A0A287A883	0.826738	-0.274498	0.4465	down	no	1.546	1.87	1	2.091	1.544	2.843	1.683	1.552	1.474	1.477	Fatty acid desaturase 2 OS=Sus scrofa OX=9823 GN=FADS2 PE=1 SV=2	K23490;K10226;K10224	FADS2;FADS1;CYB5	GO:0044238(biological_process:primary metabolic process); GO:0006629(biological_process:lipid metabolic process); GO:0071704(biological_process:organic substance metabolic process); GO:0016215(molecular_function:acyl-CoA desaturase activity); GO:0016021(cellular_component:integral component of membrane); GO:0016705(molecular_function:oxidoreductase activity, acting on paired donors, with incorpor…	ssc01040(Biosynthesis of unsaturated fatty acids); ssc01212(Fatty acid metabolism); ssc03320(PPAR signaling pathway); ssc01100(Metabolic pathways); ssc00592(alpha-Linolenic acid metabolism)	ENOG410XVSZ(I:Lipid transport and metabolism)	PF00487.25(FA_desaturase:Fatty acid desaturase); PF00173.29(Cyt-b5:Cytochrome b5-like Heme/Steroid binding domain)	peroxisomal	2	8	36.4	High
L8B180	0.825737	-0.276245	0.7136	down	no	1.54	1.865	1	1.031	1.528	3.901	1.326	0.861	0.992	2.979	IgG heavy chain OS=Sus scrofa OX=9823 GN=IGHG PE=2 SV=1	K06856	IGH		ssc04672(Intestinal immune network for IgA production); ssc04650(Natural killer cell mediated cytotoxicity); ssc05202(Transcriptional misregulation in cancer); ssc05146(Amoebiasis); ssc05140(Leishmaniasis); ssc05143(African trypanosomiasis); ssc04151(PI3K-Akt signaling pathway); ssc05169(Epstein-Barr virus infection); ssc04064(NF-kappa B signaling pathway); ssc04640(Hematopoietic cell lineage); s…	ENOG410YNB1(S:Function unknown)	PF07654.16(C1-set:Immunoglobulin C1-set domain); PF08205.13(C2-set_2:CD80-like C2-set immunoglobulin domain); PF13927.7(Ig_3:Immunoglobulin domain); PF00047.26(ig:Immunoglobulin domain); PF07686.18(V-set:Immunoglobulin V-set domain)	lysosomal	2	39	50.8	High
A0A480W370	1.00649	0.009327	0.9753	no change	no	1.707	1.696	1	2.108	2.272	1.403	1.427	2.225	1.501	1.675	Myosin light chain kinase, smooth muscle OS=Sus scrofa OX=9823 PE=3 SV=1	K00907;K12567	MYLK;TTN;MYLK;MYLK;MYLK	GO:0035639(molecular_function:purine ribonucleoside triphosphate binding); GO:0003674(molecular_function:molecular_function); GO:0005488(molecular_function:binding); GO:0043167(molecular_function:ion binding); GO:1901363(molecular_function:heterocyclic compound binding); GO:1901265(molecular_function:nucleoside phosphate binding); GO:0043168(molecular_function:anion binding); GO:0000166(molecular…	ssc04510(Focal adhesion); ssc05414(Dilated cardiomyopathy (DCM)); ssc04371(Apelin signaling pathway); ssc04921(Oxytocin signaling pathway); ssc04971(Gastric acid secretion); ssc04611(Platelet activation); ssc04270(Vascular smooth muscle contraction); ssc04810(Regulation of actin cytoskeleton); ssc04020(Calcium signaling pathway); ssc04022(cGMP-PKG signaling pathway); ssc05410(Hypertrophic cardiom…	ENOG410XQFD(S:Function unknown)	PF07679.17(I-set:Immunoglobulin I-set domain); PF13927.7(Ig_3:Immunoglobulin domain); PF00047.26(ig:Immunoglobulin domain); PF13895.7(Ig_2:Immunoglobulin domain); PF00069.26(Pkinase:Protein kinase domain); PF16620.6(23ISL:Unstructured linker between I-set domains 2 and 3 on MYLCK); PF07686.18(V-set:Immunoglobulin V-set domain); PF07714.18(PK_Tyr_Ser-Thr:Protein tyrosine and serine/threonine kinas…	cytoplasmic	1	22	218.1	High
A0A5G2R6X7	1.52937	0.612936	0.00995	up	yes	2.057	1.345	1	1.507	1.726	1.146	2.019	2.096	1.823	2.289	Creatine kinase OS=Sus scrofa OX=9823 GN=CKB PE=3 SV=1	K00933	E2.7.3.2;E2.7.3.2;E2.7.3.2;E2.7.3.2	GO:0030320(biological_process:cellular monovalent inorganic anion homeostasis); GO:0032502(biological_process:developmental process); GO:0006599(biological_process:phosphagen metabolic process); GO:0044389(molecular_function:ubiquitin-like protein ligase binding); GO:0055064(biological_process:chloride ion homeostasis); GO:0042396(biological_process:phosphagen biosynthetic process); GO:0042398(bi…	ssc01100(Metabolic pathways); ssc00330(Arginine and proline metabolism)	COG3869(E:Amino acid transport and metabolism)	PF00217.20(ATP-gua_Ptrans:ATP:guanido phosphotransferase, C-terminal catalytic domain); PF02807.16(ATP-gua_PtransN:ATP:guanido phosphotransferase, N-terminal domain)	mitochondrial	12	52	44.8	High
A0A480XWH7	1.3299	0.411322	0.2466	up	no	1.939	1.458	1	1.252	2.175	1.405	1.522	2.142	1.464	2.627	Protein RIC1 homolog OS=Sus scrofa OX=9823 PE=4 SV=1	K20476	RIC1	GO:0005088(molecular_function:Ras guanyl-nucleotide exchange factor activity); GO:0009894(biological_process:regulation of catabolic process); GO:0009895(biological_process:negative regulation of catabolic process); GO:0009892(biological_process:negative regulation of metabolic process); GO:0080090(biological_process:regulation of primary metabolic process); GO:0019222(biological_process:regulati…		ENOG410XT5J(S:Function unknown)	PF07064.14(RIC1:RIC1)	plasma membrane	1	1	143.6	High
K9IVH4	0.549064	-0.864953	0.1136	down	no	1.203	2.191	1	3.526	2.267	1.972	1.223	1.348	1.375	0.866	Carboxypeptidase M OS=Sus scrofa OX=9823 GN=CPM PE=2 SV=1	K07752;K13022;K08638;K01294;K01296	CPM;CPD;CPE;CPZ;CPXM1	GO:0016787(molecular_function:hydrolase activity); GO:0046914(molecular_function:transition metal ion binding); GO:0003824(molecular_function:catalytic activity); GO:0004181(molecular_function:metallocarboxypeptidase activity); GO:0004180(molecular_function:carboxypeptidase activity); GO:0140096(molecular_function:catalytic activity, acting on a protein); GO:0043169(molecular_function:cation bind…	ssc04940(Type I diabetes mellitus)	ENOG410XX0H(O:Posttranslational modification, protein turnover, chaperones)	PF00246.25(Peptidase_M14:Zinc carboxypeptidase); PF13620.7(CarboxypepD_reg:Carboxypeptidase regulatory-like domain)	ER	11	34	50.6	High
K7GRV6	1.98329	0.987895	0.02872	up	yes	2.255	1.137	1	0.891	1.213	1.443	1.291	2.751	2.06	2.918	Myeloperoxidase OS=Sus scrofa OX=9823 GN=MPO PE=1 SV=2	K10789;K10788;K12550;K00431;K19511	MPO;EPX, EPO;LPO;PXDN, VPO1;TPO	GO:0034374(biological_process:low-density lipoprotein particle remodeling); GO:0000323(cellular_component:lytic vacuole); GO:0042743(biological_process:hydrogen peroxide metabolic process); GO:0043933(biological_process:macromolecular complex subunit organization); GO:0002376(biological_process:immune system process); GO:0098754(biological_process:detoxification); GO:0099503(cellular_component:se…	ssc05310(Asthma); ssc00350(Tyrosine metabolism); ssc05202(Transcriptional misregulation in cancer); ssc04918(Thyroid hormone synthesis); ssc01100(Metabolic pathways); ssc04970(Salivary secretion); ssc05221(Acute myeloid leukemia); ssc05320(Autoimmune thyroid disease); ssc04145(Phagosome); ssc00983(Drug metabolism - other enzymes)	ENOG410XPZ3(S:Function unknown)	PF03098.16(An_peroxidase:Animal haem peroxidase)	lysosomal	1	1	82.5	High
F1RR02	0.445963	-1.165	0.05177	down	no	1.044	2.341	1	3.082	1.981	3.3	0.897	0.996	1.174	1.109	Glial fibrillary acidic protein OS=Sus scrofa OX=9823 GN=GFAP PE=1 SV=3	K04572;K07606;K07610;K07607;K05640	GFAP;VIM;DES;PRPH;NEFL, NF-L	GO:0099512(cellular_component:supramolecular fiber); GO:0080090(biological_process:regulation of primary metabolic process); GO:0019222(biological_process:regulation of metabolic process); GO:0051049(biological_process:regulation of transport); GO:0048468(biological_process:cell development); GO:0001505(biological_process:regulation of neurotransmitter levels); GO:0031345(biological_process:negat…	ssc05206(MicroRNAs in cancer); ssc05014(Amyotrophic lateral sclerosis (ALS)); ssc05414(Dilated cardiomyopathy (DCM)); ssc04630(Jak-STAT signaling pathway); ssc05412(Arrhythmogenic right ventricular cardiomyopathy (ARVC)); ssc05169(Epstein-Barr virus infection); ssc05410(Hypertrophic cardiomyopathy (HCM))	ENOG410Y9QE(Z:Cytoskeleton)	PF00038.22(Filament:Intermediate filament protein); PF04732.15(Filament_head:Intermediate filament head (DNA binding) region)	cytoplasmic	7	26	53.6	High
A0A4X1UC77	1.36879	0.4529	0.02579	up	yes	1.956	1.429	1	1.556	1.705	1.455	1.736	2.127	1.861	2.101	Uncharacterized protein OS=Sus scrofa OX=9823 GN=ECHDC1 PE=3 SV=1	K07511;K18426;K07514;K05607	ECHDC1;AUH;EHHADH;ECHS1	GO:0034440(biological_process:lipid oxidation); GO:0006631(biological_process:fatty acid metabolic process); GO:0006635(biological_process:fatty acid beta-oxidation); GO:0019752(biological_process:carboxylic acid metabolic process); GO:0044248(biological_process:cellular catabolic process); GO:0009062(biological_process:fatty acid catabolic process); GO:0003674(molecular_function:molecular_functi…	ssc00650(Butanoate metabolism); ssc00062(Fatty acid elongation); ssc00640(Propanoate metabolism); ssc01200(Carbon metabolism); ssc00071(Fatty acid degradation); ssc03320(PPAR signaling pathway); ssc01100(Metabolic pathways); ssc00410(beta-Alanine metabolism); ssc00280(Valine, leucine and isoleucine degradation); ssc00310(Lysine degradation); ssc04146(Peroxisome); ssc01212(Fatty acid metabolism); …	COG1024(U:Intracellular trafficking, secretion, and vesicular transport)	PF00378.21(ECH_1:Enoyl-CoA hydratase/isomerase); PF16113.6(ECH_2:Enoyl-CoA hydratase/isomerase)	cytoplasmic	14	54	33.7	High
F1RI88	1.2611	0.334687	0.4012	up	no	1.874	1.486	1	1.53	1.704	1.708	1.504	1.185	3.003	1.806	Syntaxin 3 OS=Sus scrofa OX=9823 GN=STX3 PE=1 SV=4	K13502;K04560;K08486	STX1B_2_3;STX1B_2_3;STX1B_2_3;STX1A;STX4	GO:0008104(biological_process:protein localization); GO:0006904(biological_process:vesicle docking involved in exocytosis); GO:0022406(biological_process:membrane docking); GO:0015833(biological_process:peptide transport); GO:0003674(molecular_function:molecular_function); GO:0005488(molecular_function:binding); GO:0005484(molecular_function:SNAP receptor activity); GO:0042886(biological_process:…	ssc04911(Insulin secretion); ssc05031(Amphetamine addiction); ssc04962(Vasopressin-regulated water reabsorption); ssc04721(Synaptic vesicle cycle); ssc04130(SNARE interactions in vesicular transport); ssc05016(Huntington disease)	COG5074(S:Function unknown)	PF00804.26(Syntaxin:Syntaxin); PF05739.20(SNARE:SNARE domain); PF14523.7(Syntaxin_2:Syntaxin-like protein)	cytoplasmic	1	3	35.4	Medium
P02067	0.87493	-0.19276	0.5114	no change	no	1.567	1.791	1	2.192	1.726	2.246	1.188	1.513	1.757	1.809	Hemoglobin subunit beta OS=Sus scrofa OX=9823 GN=HBB PE=1 SV=3	K13828;K13823;K13822	HBB;HBA;HBM	GO:0005344(molecular_function:oxygen transporter activity); GO:0032501(biological_process:multicellular organismal process); GO:0000302(biological_process:response to reactive oxygen species); GO:0044248(biological_process:cellular catabolic process); GO:0050789(biological_process:regulation of biological process); GO:0042744(biological_process:hydrogen peroxide catabolic process); GO:0003674(mol…	ssc05144(Malaria); ssc05143(African trypanosomiasis)	COG1018(C:Energy production and conversion)	PF00042.23(Globin:Globin)	cytoplasmic	1	91	16.2	High
A0A4X1UWJ0	0.498437	-1.00452	0.1533	down	no	1.116	2.239	1	2.23	1.579	4.148	1.108	1.316	1.033	1.005	Uncharacterized protein OS=Sus scrofa OX=9823 GN=COL6A5 PE=4 SV=1	K06238	COL6A;COL6A;COL6A	GO:0005575(cellular_component:cellular_component); GO:0032991(cellular_component:macromolecular complex); GO:0005581(cellular_component:collagen trimer)	ssc04151(PI3K-Akt signaling pathway); ssc04510(Focal adhesion); ssc05165(Human papillomavirus infection); ssc04512(ECM-receptor interaction); ssc04974(Protein digestion and absorption)	ENOG410YZDT(S:Function unknown); ENOG410ZWK7(S:Function unknown); ENOG410XNMM(S:Function unknown)	PF00092.29(VWA:von Willebrand factor type A domain); PF13519.7(VWA_2:von Willebrand factor type A domain); PF13768.7(VWA_3:von Willebrand factor type A domain); PF01391.19(Collagen:Collagen triple helix repeat (20 copies))	ER	9	5	261.6	High
F4ZS17	1.96025	0.971036	0.2121	up	no	2.219	1.132	1	1.432	0.609	1.487	2.087	0.692	4.282	1.816	Interferon-inducible microtubular aggregate protein 44 OS=Sus scrofa OX=9823 GN=MATP44 PE=2 SV=1			GO:0043168(molecular_function:anion binding); GO:0097367(molecular_function:carbohydrate derivative binding); GO:0000166(molecular_function:nucleotide binding); GO:0019001(molecular_function:guanyl nucleotide binding); GO:0035639(molecular_function:purine ribonucleoside triphosphate binding); GO:0097159(molecular_function:organic cyclic compound binding); GO:0043167(molecular_function:ion binding…		ENOG410XP4J(S:Function unknown)		cytoplasmic	2	27	48.3	High
F1SMN5	1.00239	0.003449	0.9867	no change	no	1.675	1.671	1	2.124	1.87	1.69	1.798	1.653	1.598	1.652	Filamin C OS=Sus scrofa OX=9823 GN=FLNC PE=1 SV=1	K21073;K04437;K05699	FLNA;FLNA;FLNA;ACTN2_3;ACTN1_4	GO:0032502(biological_process:developmental process); GO:0005575(cellular_component:cellular_component); GO:0055002(biological_process:striated muscle cell development); GO:0048856(biological_process:anatomical structure development); GO:0042383(cellular_component:sarcolemma); GO:0008092(molecular_function:cytoskeletal protein binding); GO:0048869(biological_process:cellular developmental process…	ssc04010(MAPK signaling pathway); ssc04510(Focal adhesion); ssc05146(Amoebiasis); ssc04670(Leukocyte transendothelial migration); ssc04520(Adherens junction); ssc05203(Viral carcinogenesis); ssc04530(Tight junction); ssc05205(Proteoglycans in cancer); ssc04810(Regulation of actin cytoskeleton); ssc05132(Salmonella infection); ssc05322(Systemic lupus erythematosus); ssc05412(Arrhythmogenic right v…	COG5069(F:Nucleotide transport and metabolism)	PF00630.20(Filamin:Filamin/ABP280 repeat); PF00307.32(CH:Calponin homology (CH) domain); PF16640.6(Big_3_5:Bacterial Ig-like domain (group 3)); PF19079.1(CFSR:Collagen-flanked surface repeat)	cytoplasmic	85	47	290.2	High
A0A5G2QAF7	0.386883	-1.37003	0.3649	down	no	0.932	2.409	1	0.679	1.056	6.9	0.804	1.375	0.792	0.757	Transmembrane protein 192 OS=Sus scrofa OX=9823 GN=TMEM192 PE=3 SV=1			GO:0005770(cellular_component:late endosome); GO:0043229(cellular_component:intracellular organelle); GO:0003674(molecular_function:molecular_function); GO:0005488(molecular_function:binding); GO:0043227(cellular_component:membrane-bounded organelle); GO:0043226(cellular_component:organelle); GO:0031224(cellular_component:intrinsic component of membrane); GO:0031982(cellular_component:vesicle); G…		ENOG4111V8N(S:Function unknown)	PF14802.7(TMEM192:TMEM192 family)	Golgi apparatus	1	4	29.8	High
A0A4X1TKW3	1.00361	0.005199	0.9862	no change	no	1.668	1.662	1	1.971	2.22	1.458	1.514	1.974	1.582	1.6	Myosin light chain kinase, smooth muscle OS=Sus scrofa OX=9823 GN=MYLK PE=3 SV=1	K00907;K12567	MYLK;TTN;MYLK;MYLK;MYLK	GO:0035639(molecular_function:purine ribonucleoside triphosphate binding); GO:0003674(molecular_function:molecular_function); GO:0005488(molecular_function:binding); GO:0043167(molecular_function:ion binding); GO:1901363(molecular_function:heterocyclic compound binding); GO:1901265(molecular_function:nucleoside phosphate binding); GO:0043168(molecular_function:anion binding); GO:0000166(molecular…	ssc04510(Focal adhesion); ssc05414(Dilated cardiomyopathy (DCM)); ssc04371(Apelin signaling pathway); ssc04921(Oxytocin signaling pathway); ssc04971(Gastric acid secretion); ssc04611(Platelet activation); ssc04270(Vascular smooth muscle contraction); ssc04810(Regulation of actin cytoskeleton); ssc04020(Calcium signaling pathway); ssc04022(cGMP-PKG signaling pathway); ssc05410(Hypertrophic cardiom…	ENOG410XQFD(S:Function unknown)	PF07679.17(I-set:Immunoglobulin I-set domain); PF13927.7(Ig_3:Immunoglobulin domain); PF00047.26(ig:Immunoglobulin domain); PF13895.7(Ig_2:Immunoglobulin domain); PF00069.26(Pkinase:Protein kinase domain); PF16620.6(23ISL:Unstructured linker between I-set domains 2 and 3 on MYLCK); PF07686.18(V-set:Immunoglobulin V-set domain); PF07714.18(PK_Tyr_Ser-Thr:Protein tyrosine and serine/threonine kinas…	cytoplasmic	1	22	218.2	High
A0A480QG05	1.27709	0.352862	0.1644	up	no	1.862	1.458	1	1.599	2.062	1.17	1.718	1.914	2.101	1.713	PDZ and LIM domain protein 3 OS=Sus scrofa OX=9823 GN=PDLIM3 PE=1 SV=1	K23353;K19867	PDLIM1_2_3_4;PDLIM1_2_3_4;LDB3;LDB3	GO:0032432(cellular_component:actin filament bundle); GO:0048856(biological_process:anatomical structure development); GO:0030036(biological_process:actin cytoskeleton organization); GO:0003674(molecular_function:molecular_function); GO:0005488(molecular_function:binding); GO:0070161(cellular_component:anchoring junction); GO:0061061(biological_process:muscle structure development); GO:0043167(mo…		ENOG410XRD4(S:Function unknown)	PF15936.6(DUF4749:Domain of unknown function (DUF4749)); PF00595.25(PDZ:PDZ domain); PF00412.23(LIM:LIM domain); PF17820.2(PDZ_6:PDZ domain)	cytoplasmic	16	79	34.5	High
A0A4X1VMS6	1.02812	0.040005	0.8532	no change	no	1.682	1.636	1	1.963	1.972	1.607	1.71	1.787	1.76	1.47	Calponin OS=Sus scrofa OX=9823 GN=CNN1 PE=3 SV=1	K20526;K06084	TAGLN;TAGLN;LMO7, FBXO20	GO:0006996(biological_process:organelle organization); GO:0007010(biological_process:cytoskeleton organization); GO:0031032(biological_process:actomyosin structure organization); GO:0030029(biological_process:actin filament-based process); GO:0008092(molecular_function:cytoskeletal protein binding); GO:0009987(biological_process:cellular process); GO:0030036(biological_process:actin cytoskeleton …	ssc04520(Adherens junction)	COG5199(S:Function unknown)	PF00402.19(Calponin:Calponin family repeat); PF00307.32(CH:Calponin homology (CH) domain)	cytoplasmic	16	71	38	High
A0A480KKW5	1.40072	0.486173	0.4094	up	no	1.933	1.38	1	1.035	2.329	1.157	2.834	1.045	2.89	0.964	75 kDa glucose-regulated protein OS=Sus scrofa OX=9823 PE=3 SV=1	K09490;K04043;K03283	dnaK, HSPA9;HSPA5, BIP;HSPA1s;HSPA1s;HSPA1s	GO:0051169(biological_process:nuclear transport); GO:0051168(biological_process:nuclear export); GO:2000736(biological_process:regulation of stem cell differentiation); GO:2000737(biological_process:negative regulation of stem cell differentiation); GO:0008104(biological_process:protein localization); GO:0009295(cellular_component:nucleoid); GO:0071840(biological_process:cellular component organi…	ssc04915(Estrogen signaling pathway); ssc04010(MAPK signaling pathway); ssc05152(Tuberculosis); ssc05145(Toxoplasmosis); ssc05162(Measles); ssc04918(Thyroid hormone synthesis); ssc03040(Spliceosome); ssc04612(Antigen processing and presentation); ssc03060(Protein export); ssc03018(RNA degradation); ssc04144(Endocytosis); ssc05134(Legionellosis); ssc04213(Longevity regulating pathway - multiple sp…	COG0443(L:Replication, recombination and repair)	PF00012.21(HSP70:Hsp70 protein); PF06723.14(MreB_Mbl:MreB/Mbl protein); PF02782.17(FGGY_C:FGGY family of carbohydrate kinases, C-terminal domain)	mitochondrial	1	34	62.5	High
A0A480KEU0	1.25	0.321928	0.4442	up	no	1.84	1.472	1	1.412	2.318	1.158	2.713	1.178	1.451	2.018	THUMP domain-containing protein 3 isoform X1-like OS=Sus scrofa OX=9823 PE=4 SV=1			GO:0008175(molecular_function:tRNA methyltransferase activity); GO:0009451(biological_process:RNA modification); GO:0090304(biological_process:nucleic acid metabolic process); GO:0034641(biological_process:cellular nitrogen compound metabolic process); GO:0006807(biological_process:nitrogen compound metabolic process); GO:0003674(molecular_function:molecular_function); GO:0005488(molecular_functi…		COG0116(S:Function unknown)		cytoplasmic	1	16	13.7	High
A0A4X1UZE0	1.06172	0.086404	0.8233	no change	no	1.703	1.604	1	1.513	2.64	1.265	1.874	2.061	1.822	1.056	LIM zinc-binding domain-containing protein OS=Sus scrofa OX=9823 PE=4 SV=1	K06084	LMO7, FBXO20		ssc04520(Adherens junction)	ENOG4111UEX(S:Function unknown)		nuclear	1	1	73.9	Medium
F1RMD0	1.40936	0.495037	0.03812	up	yes	1.928	1.368	1	1.433	1.814	1.223	2.086	2.143	1.88	1.604	NIMA related kinase 3 OS=Sus scrofa OX=9823 GN=NEK3 PE=3 SV=3	K20877;K08857;K20880;K20872	NEK1_4_5;NEK1_4_5;NEK11;NEK2;NEK8			ENOG410Y7JF(T:Signal transduction mechanisms)	PF00069.26(Pkinase:Protein kinase domain); PF07714.18(PK_Tyr_Ser-Thr:Protein tyrosine and serine/threonine kinase); PF14531.7(Kinase-like:Kinase-like)	cytoplasmic	1	2	55	High
A0A4X1SEG0	0.905093	-0.143863	0.6013	no change	no	1.564	1.728	1	1.895	2.375	1.64	1.645	1.54	1.712	1.359	Uncharacterized protein OS=Sus scrofa OX=9823 GN=PDLIM7 PE=4 SV=1	K23354;K19867	LDB3;LDB3;LIMS1_2, PINCH1_2			ENOG410XRD4(S:Function unknown)	PF00412.23(LIM:LIM domain); PF00595.25(PDZ:PDZ domain); PF17820.2(PDZ_6:PDZ domain)	peroxisomal	1	38	57.3	High
A0A5G2QDK4	1.3357	0.417595	0.2818	up	no	1.882	1.409	1	1.783	1.531	1.321	1.719	1.55	1.313	2.947	cAMP-dependent protein kinase inhibitor alpha OS=Sus scrofa OX=9823 GN=PKIA PE=1 SV=1	K15985	PKIA	GO:0033673(biological_process:negative regulation of kinase activity); GO:0043549(biological_process:regulation of kinase activity); GO:0019220(biological_process:regulation of phosphate metabolic process); GO:0080090(biological_process:regulation of primary metabolic process); GO:0019222(biological_process:regulation of metabolic process); GO:2000479(biological_process:regulation of cAMP-depende…	ssc05034(Alcoholism)	ENOG410YT4B(K:Transcription)	PF02827.17(PKI:cAMP-dependent protein kinase inhibitor)	cytoplasmic	1	20	11.3	High
A0A4X1U110	0.753731	-0.407878	0.4291	down	no	1.414	1.876	1	1.712	1.428	3.366	1.185	1.793	1.618	1.058	Myelin basic protein OS=Sus scrofa OX=9823 PE=3 SV=1			GO:0019911(molecular_function:structural constituent of myelin sheath); GO:0003674(molecular_function:molecular_function); GO:0005198(molecular_function:structural molecule activity)			PF01669.18(Myelin_MBP:Myelin basic protein)	cytoplasmic	1	3	36.3	High
A0A4X1TU10	0.876791	-0.189695	0.4806	no change	no	1.53	1.745	1	1.973	2.087	1.921	1.669	1.842	1.247	1.364	CS domain-containing protein OS=Sus scrofa OX=9823 PE=4 SV=1	K15730	PTGES3	GO:0035639(molecular_function:purine ribonucleoside triphosphate binding); GO:0019752(biological_process:carboxylic acid metabolic process); GO:0090304(biological_process:nucleic acid metabolic process); GO:0034641(biological_process:cellular nitrogen compound metabolic process); GO:0006807(biological_process:nitrogen compound metabolic process); GO:0003674(molecular_function:molecular_function);…	ssc00590(Arachidonic acid metabolism); ssc01100(Metabolic pathways)	COG2872(U:Intracellular trafficking, secretion, and vesicular transport)		cytoplasmic	1	10	18.5	High
A0A480J3T0	1.2111	0.276313	0.2613	up	no	1.79	1.478	1	1.691	1.798	1.421	1.584	2.015	2.161	1.4	Apoptosis-inducing factor 2 isoform X4 OS=Sus scrofa OX=9823 PE=4 SV=1	K22745	AIFM2	GO:0004174(molecular_function:electron-transferring-flavoprotein dehydrogenase activity); GO:0005811(cellular_component:lipid particle); GO:0031968(cellular_component:organelle outer membrane); GO:0006743(biological_process:ubiquinone metabolic process); GO:0048583(biological_process:regulation of response to stimulus); GO:1901661(biological_process:quinone metabolic process); GO:0043226(cellular…	ssc04115(p53 signaling pathway)	COG0446(S:Function unknown)	PF07992.15(Pyr_redox_2:Pyridine nucleotide-disulphide oxidoreductase); PF00070.28(Pyr_redox:Pyridine nucleotide-disulphide oxidoreductase); PF13738.7(Pyr_redox_3:Pyridine nucleotide-disulphide oxidoreductase); PF13434.7(K_oxygenase:L-lysine 6-monooxygenase (NADPH-requiring))	cytoplasmic	1	5	40.3	High
O97744	1.51895	0.603073	0.03178	up	yes	1.964	1.293	1	1.226	1.413	1.533	2.504	1.591	1.669	2.092	Mast/stem cell growth factor receptor Kit (Fragment) OS=Sus scrofa OX=9823 GN=KIT1*0101 PE=2 SV=1	K04363;K05091;K05090;K05089;K05092	KIT, SCFR, CD117;CSF1R, FMS, CD115;PDGFRA, CD140A;PDGFRB, CD140B;FLT3, FLK2, CD135	GO:0009582(biological_process:detection of abiotic stimulus); GO:0043303(biological_process:mast cell degranulation); GO:0019220(biological_process:regulation of phosphate metabolic process); GO:0080090(biological_process:regulation of primary metabolic process); GO:0019222(biological_process:regulation of metabolic process); GO:0030218(biological_process:erythrocyte differentiation); GO:0001667(…	ssc04010(MAPK signaling pathway); ssc04014(Ras signaling pathway); ssc04015(Rap1 signaling pathway); ssc05202(Transcriptional misregulation in cancer); ssc05200(Pathways in cancer); ssc05206(MicroRNAs in cancer); ssc04151(PI3K-Akt signaling pathway); ssc05165(Human papillomavirus infection); ssc05163(Human cytomegalovirus infection); ssc05221(Acute myeloid leukemia); ssc04916(Melanogenesis); ssc0…	COG0515(U:Intracellular trafficking, secretion, and vesicular transport)	PF07714.18(PK_Tyr_Ser-Thr:Protein tyrosine and serine/threonine kinase); PF00069.26(Pkinase:Protein kinase domain); PF13927.7(Ig_3:Immunoglobulin domain); PF07679.17(I-set:Immunoglobulin I-set domain); PF00047.26(ig:Immunoglobulin domain)	plasma membrane	2	2	108.2	High
L8B0S7	2.37562	1.2483	0.3193	up	no	2.292	0.9648	1	0.876	1.001	0.982	1.002	1.268	0.946	5.951	IgG heavy chain OS=Sus scrofa OX=9823 GN=IGHG PE=2 SV=1	K06856	IGH;IGH		ssc04672(Intestinal immune network for IgA production); ssc04650(Natural killer cell mediated cytotoxicity); ssc05202(Transcriptional misregulation in cancer); ssc05146(Amoebiasis); ssc05140(Leishmaniasis); ssc05143(African trypanosomiasis); ssc04151(PI3K-Akt signaling pathway); ssc05169(Epstein-Barr virus infection); ssc04064(NF-kappa B signaling pathway); ssc04640(Hematopoietic cell lineage); s…	ENOG410YNB1(S:Function unknown)	PF07654.16(C1-set:Immunoglobulin C1-set domain); PF13927.7(Ig_3:Immunoglobulin domain); PF08205.13(C2-set_2:CD80-like C2-set immunoglobulin domain); PF00047.26(ig:Immunoglobulin domain); PF07686.18(V-set:Immunoglobulin V-set domain); PF13895.7(Ig_2:Immunoglobulin domain)	plasma membrane	2	41	52.8	High
A0A480S6E5	1.47979	0.565389	0.1829	up	no	1.94	1.311	1	1.619	1.027	1.598	1.994	2.876	1.878	1.013	Acyl-coenzyme A thioesterase 4 OS=Sus scrofa OX=9823 PE=3 SV=1	K11993;K01068;K00659	ACOT1_2_4;ACOT1_2_4;ACOT1_2_4;ACOT6;BAAT	GO:0006637(biological_process:acyl-CoA metabolic process); GO:0016790(molecular_function:thiolester hydrolase activity); GO:0034641(biological_process:cellular nitrogen compound metabolic process); GO:0006807(biological_process:nitrogen compound metabolic process); GO:0003674(molecular_function:molecular_function); GO:0044281(biological_process:small molecule metabolic process); GO:0072521(biolog…	ssc00120(Primary bile acid biosynthesis); ssc04913(Ovarian steroidogenesis); ssc01100(Metabolic pathways); ssc04146(Peroxisome); ssc04976(Bile secretion); ssc01040(Biosynthesis of unsaturated fatty acids); ssc00062(Fatty acid elongation); ssc00430(Taurine and hypotaurine metabolism)	COG1073(T:Signal transduction mechanisms)	PF08840.12(BAAT_C:BAAT / Acyl-CoA thioester hydrolase C terminal); PF04775.15(Bile_Hydr_Trans:Acyl-CoA thioester hydrolase/BAAT N-terminal region); PF01738.19(DLH:Dienelactone hydrolase family)	mitochondrial	1	5	50.4	High
F1S1W5	0.751348	-0.412446	0.3176	down	no	1.393	1.854	1	2.225	1.522	2.671	1.178	1.503	1.916	0.975	Kinetochore protein SPC25 OS=Sus scrofa OX=9823 GN=SPC25 PE=3 SV=3	K11550	SPBC25, SPC25	GO:1903047(biological_process:mitotic cell cycle process); GO:0043229(cellular_component:intracellular organelle); GO:0043228(cellular_component:non-membrane-bounded organelle); GO:0022402(biological_process:cell cycle process); GO:0007059(biological_process:chromosome segregation); GO:0043226(cellular_component:organelle); GO:0071840(biological_process:cellular component organization or biogenes…		ENOG4111Y5R(S:Function unknown)	PF08234.13(Spindle_Spc25:Chromosome segregation protein Spc25); PF08317.12(Spc7:Spc7 kinetochore protein)	cytoplasmic	1	7	25.8	High
A0A480UYE2	0.409296	-1.28878	0.02638	down	yes	0.9422	2.302	1	3.12	2.375	2.711	0.896	1.133	0.896	0.844	Aminopeptidase OS=Sus scrofa OX=9823 PE=3 SV=1	K11140;K11141;K09604;K01257;K01306	ANPEP, CD13;TRHDE;ENPEP, CD249;ARTS1;LNPEP	GO:0004177(molecular_function:aminopeptidase activity); GO:0044237(biological_process:cellular metabolic process); GO:0044248(biological_process:cellular catabolic process); GO:0008238(molecular_function:exopeptidase activity); GO:0034641(biological_process:cellular nitrogen compound metabolic process); GO:0006807(biological_process:nitrogen compound metabolic process); GO:0003674(molecular_funct…	ssc04640(Hematopoietic cell lineage); ssc00480(Glutathione metabolism); ssc01100(Metabolic pathways); ssc04614(Renin-angiotensin system)	COG0308(K:Transcription)	PF01433.21(Peptidase_M1:Peptidase family M1 domain); PF11838.9(ERAP1_C:ERAP1-like C-terminal domain); PF17900.2(Peptidase_M1_N:Peptidase M1 N-terminal domain)	extracellular	3	3	113.2	High
A0A4X1SK13	1.36569	0.449634	0.3854	up	no	1.871	1.37	1	0.831	2.3	1.348	1.856	0.802	2.872	1.955	Ig-like domain-containing protein OS=Sus scrofa OX=9823 PE=4 SV=1	K10784	TRAV		ssc04672(Intestinal immune network for IgA production); ssc04014(Ras signaling pathway); ssc04015(Rap1 signaling pathway); ssc05202(Transcriptional misregulation in cancer); ssc05144(Malaria); ssc04658(Th1 and Th2 cell differentiation); ssc05142(Chagas disease (American trypanosomiasis)); ssc05166(Human T-cell leukemia virus 1 infection); ssc05162(Measles); ssc05169(Epstein-Barr virus infection);…	ENOG410YQB2(S:Function unknown)	PF07686.18(V-set:Immunoglobulin V-set domain); PF13927.7(Ig_3:Immunoglobulin domain); PF07679.17(I-set:Immunoglobulin I-set domain)	extracellular	1	27	11.5	High
A0A287B5N7	1.05789	0.081187	0.6949	no change	no	1.663	1.572	1	1.965	1.842	1.479	1.81	1.587	1.627	1.628	Tropomyosin alpha-1 chain OS=Sus scrofa OX=9823 GN=TPM1 PE=1 SV=2						PF00261.21(Tropomyosin:Tropomyosin); PF12718.8(Tropomyosin_1:Tropomyosin like)	nuclear	4	46	40	High
A0A4X1TIU7	0.420826	-1.2487	0.3248	down	no	0.9578	2.276	1	1.222	5.946	0.937	1.171	0.655	1.029	0.976	Ig-like domain-containing protein OS=Sus scrofa OX=9823 PE=4 SV=1	K06856	IGH		ssc04672(Intestinal immune network for IgA production); ssc04650(Natural killer cell mediated cytotoxicity); ssc05202(Transcriptional misregulation in cancer); ssc05146(Amoebiasis); ssc05140(Leishmaniasis); ssc05143(African trypanosomiasis); ssc04151(PI3K-Akt signaling pathway); ssc05169(Epstein-Barr virus infection); ssc04064(NF-kappa B signaling pathway); ssc04640(Hematopoietic cell lineage); s…	ENOG410YDAJ(S:Function unknown); ENOG410YMG4(S:Function unknown); ENOG410YADZ(S:Function unknown); ENOG410YQJV(S:Function unknown); ENOG410ZM6W(S:Function unknown)	PF07686.18(V-set:Immunoglobulin V-set domain)	cytoplasmic	1	63	13.7	High
I3L9X1	1.1278	0.173511	0.4335	no change	no	1.712	1.518	1	1.699	1.871	1.504	1.642	2.091	1.658	1.459	IQ motif containing F2 OS=Sus scrofa OX=9823 GN=IQCF2 PE=4 SV=3					ENOG4111BID(S:Function unknown)	PF00612.28(IQ:IQ calmodulin-binding motif)	nuclear	1	4	19.8	Medium
A0A287A3G0	0.835609	-0.259101	0.3969	no change	no	1.469	1.758	1	2.446	1.971	1.613	1.443	1.548	1.642	1.242	Protein phosphatase 1 regulatory inhibitor subunit 14A OS=Sus scrofa OX=9823 GN=PPP1R14A PE=3 SV=1	K12328;K17556	PPP1R14A, CPI17;PPP1R14C, KEPI	GO:0019220(biological_process:regulation of phosphate metabolic process); GO:0019222(biological_process:regulation of metabolic process); GO:0019208(molecular_function:phosphatase regulator activity); GO:0031323(biological_process:regulation of cellular metabolic process); GO:0035690(biological_process:cellular response to drug); GO:0003674(molecular_function:molecular_function); GO:0070887(biolo…	ssc04270(Vascular smooth muscle contraction)	ENOG4111Q1J(T:Signal transduction mechanisms)	PF05361.13(PP1_inhibitor:PKC-activated protein phosphatase-1 inhibitor)	mitochondrial	4	27	16.8	High
C3VML1	0.924134	-0.113826	0.7753	no change	no	1.547	1.674	1	1.589	1.359	2.75	1.202	1.207	1.878	1.901	Claudin OS=Sus scrofa OX=9823 GN=CLDN5 PE=1 SV=1	K06087	CLDN;CLDN;CLDN;CLDN;CLDN	GO:0005923(cellular_component:bicellular tight junction); GO:1903659(biological_process:regulation of complement-dependent cytotoxicity); GO:0022607(biological_process:cellular component assembly); GO:0009892(biological_process:negative regulation of metabolic process); GO:0009893(biological_process:positive regulation of metabolic process); GO:0019222(biological_process:regulation of metabolic p…	ssc04670(Leukocyte transendothelial migration); ssc04530(Tight junction); ssc04514(Cell adhesion molecules (CAMs)); ssc05160(Hepatitis C)	ENOG410Y9S8(U:Intracellular trafficking, secretion, and vesicular transport)	PF00822.21(PMP22_Claudin:PMP-22/EMP/MP20/Claudin family); PF13903.7(Claudin_2:PMP-22/EMP/MP20/Claudin tight junction)	ER	1	6	22.9	High
A0A480PQZ4	2.08155	1.05766	0.001066	up	yes	2.144	1.03	1	0.903	1.352	0.865	2.512	2.173	1.763	2.127	Epiplakin isoform X1-like (Fragment) OS=Sus scrofa OX=9823 PE=4 SV=1	K10381;K10388	PLEC;DSP	GO:0035639(molecular_function:purine ribonucleoside triphosphate binding); GO:1901363(molecular_function:heterocyclic compound binding); GO:0043229(cellular_component:intracellular organelle); GO:0043228(cellular_component:non-membrane-bounded organelle); GO:0003674(molecular_function:molecular_function); GO:0005488(molecular_function:binding); GO:0043167(molecular_function:ion binding); GO:00432…	ssc05412(Arrhythmogenic right ventricular cardiomyopathy (ARVC))	ENOG4111KM4(Z:Cytoskeleton)	PF00681.21(Plectin:Plectin repeat)	cytoplasmic	5	15	103.4	High
A0A480HPV2	0.843023	-0.246356	0.4478	no change	no	1.45	1.72	1	2.334	1.364	2.182	1.576	1.607	1.388	1.228	Collagen alpha-1(XVI) chain OS=Sus scrofa OX=9823 PE=4 SV=1	K16630;K08132;K08131	COL22A;COL9A;COL12A	GO:0005575(cellular_component:cellular_component); GO:0032991(cellular_component:macromolecular complex); GO:0005581(cellular_component:collagen trimer)	ssc04151(PI3K-Akt signaling pathway); ssc04510(Focal adhesion); ssc05165(Human papillomavirus infection); ssc04512(ECM-receptor interaction); ssc04974(Protein digestion and absorption)	ENOG411131D(O:Posttranslational modification, protein turnover, chaperones); ENOG410XNMM(O:Posttranslational modification, protein turnover, chaperones)	PF01391.19(Collagen:Collagen triple helix repeat (20 copies))	extracellular	3	2	159.5	High
A0A286ZTU1	1.79049	0.840357	0.04538	up	yes	2.034	1.136	1	0.935	1.177	1.431	2.425	1.219	1.76	2.731	Surfeit 2 OS=Sus scrofa OX=9823 GN=SURF2 PE=4 SV=1					ENOG4111NE1(S:Function unknown)	PF05477.12(SURF2:Surfeit locus protein 2 (SURF2))	nuclear	2	15	29.3	High
A0A4X1VKJ6	1.05383	0.075637	0.7453	no change	no	1.625	1.542	1	1.806	1.92	1.444	1.932	1.625	1.619	1.323	BTB domain-containing protein OS=Sus scrofa OX=9823 PE=4 SV=1	K10461;K10457;K10464;K10472;K10470	KBTBD4;KBTBD2;KLHL24_35;KLHL28;KLHL20, KLEIP			ENOG410XNX8(S:Function unknown)	PF00651.32(BTB:BTB/POZ domain); PF07707.16(BACK:BTB And C-terminal Kelch)	mitochondrial	1	6	32.9	Medium
A0A4X1TDZ5	0.829861	-0.269058	0.3092	down	no	1.434	1.728	1	2.217	1.785	1.91	1.52	1.424	1.505	1.288	Alpha(B)-crystallin OS=Sus scrofa OX=9823 GN=CRYAB PE=3 SV=1	K09541;K04455;K09543;K09542;K08879	CRYAB;CRYAA;HSPB1;HSPB2;HSPB8	GO:0080090(biological_process:regulation of primary metabolic process); GO:0019222(biological_process:regulation of metabolic process); GO:0051049(biological_process:regulation of transport); GO:0032386(biological_process:regulation of intracellular transport); GO:0032387(biological_process:negative regulation of intracellular transport); GO:0005198(molecular_function:structural molecule activity…	ssc04010(MAPK signaling pathway); ssc05146(Amoebiasis); ssc04370(VEGF signaling pathway); ssc05205(Proteoglycans in cancer); ssc04213(Longevity regulating pathway - multiple species); ssc04141(Protein processing in endoplasmic reticulum)	ENOG410YERS(O:Posttranslational modification, protein turnover, chaperones)	PF00525.19(Crystallin:Alpha crystallin A chain, N terminal); PF00011.22(HSP20:Hsp20/alpha crystallin family)	cytoplasmic	7	37	27.6	High
A0A4X1VQ22	1.67174	0.741353	0.000429	up	yes	1.976	1.182	1	1.207	1.477	1.046	2.063	1.996	1.956	1.89	FERM domain-containing protein OS=Sus scrofa OX=9823 GN=EZR PE=4 SV=1	K08007;K06107;K16684;K05763;K05762	VIL2;MSN;RDX;NF2;EPB41, 4.1R	GO:0005856(cellular_component:cytoskeleton); GO:0005575(cellular_component:cellular_component); GO:0043232(cellular_component:intracellular non-membrane-bounded organelle); GO:0008092(molecular_function:cytoskeletal protein binding); GO:0003779(molecular_function:actin binding); GO:0043229(cellular_component:intracellular organelle); GO:0043228(cellular_component:non-membrane-bounded organelle); …	ssc04670(Leukocyte transendothelial migration); ssc04392(Hippo signaling pathway - multiple species); ssc04390(Hippo signaling pathway); ssc04530(Tight junction); ssc05206(MicroRNAs in cancer); ssc05205(Proteoglycans in cancer); ssc04971(Gastric acid secretion); ssc05162(Measles); ssc04810(Regulation of actin cytoskeleton)	ENOG410XQFP(S:Function unknown)	PF00769.20(ERM:Ezrin/radixin/moesin family); PF09380.11(FERM_C:FERM C-terminal PH-like domain); PF00373.19(FERM_M:FERM central domain); PF09379.11(FERM_N:FERM N-terminal domain)	cytoplasmic	12	41	69.3	High
I3LUR7	0.72608	-0.4618	0.1453	down	no	1.328	1.829	1	2.238	1.868	2.21	1.377	1.342	1.484	1.109	Collagen type VI alpha 3 chain OS=Sus scrofa OX=9823 GN=COL6A3 PE=1 SV=2	K06238;K08132	COL6A;COL6A;COL6A;COL12A	GO:0032991(cellular_component:macromolecular complex); GO:0005581(cellular_component:collagen trimer); GO:0004866(molecular_function:endopeptidase inhibitor activity); GO:0061135(molecular_function:endopeptidase regulator activity); GO:0061134(molecular_function:peptidase regulator activity); GO:0005575(cellular_component:cellular_component); GO:0003674(molecular_function:molecular_function); GO:…	ssc04151(PI3K-Akt signaling pathway); ssc04510(Focal adhesion); ssc05165(Human papillomavirus infection); ssc04512(ECM-receptor interaction); ssc04974(Protein digestion and absorption)	ENOG41103QR(O:Posttranslational modification, protein turnover, chaperones)	PF00092.29(VWA:von Willebrand factor type A domain); PF13519.7(VWA_2:von Willebrand factor type A domain); PF13768.7(VWA_3:von Willebrand factor type A domain); PF00014.24(Kunitz_BPTI:Kunitz/Bovine pancreatic trypsin inhibitor domain); PF01391.19(Collagen:Collagen triple helix repeat (20 copies))	extracellular	3	44	317.6	High
A0A480UYR5	1.57294	0.653466	0.01001	up	yes	1.93	1.227	1	1.322	1.187	1.398	1.87	1.672	1.757	2.42	Baculoviral IAP repeat-containing protein 6 isoform X12 OS=Sus scrofa OX=9823 PE=4 SV=1	K10581;K04725;K10586;K10585;K10573	BIRC6, BRUCE;UBE2O;UBE2Z;UBE2A, UBC2, RAD6A;XIAP, BIRC4		ssc04510(Focal adhesion); ssc04064(NF-kappa B signaling pathway); ssc05145(Toxoplasmosis); ssc05200(Pathways in cancer); ssc05166(Human T-cell leukemia virus 1 infection); ssc04120(Ubiquitin mediated proteolysis); ssc04621(NOD-like receptor signaling pathway); ssc05222(Small cell lung cancer); ssc01524(Platinum drug resistance); ssc04217(Necroptosis); ssc04215(Apoptosis - multiple species); ssc04…	ENOG410XP8C(O:Posttranslational modification, protein turnover, chaperones)	PF12356.9(BIRC6:Baculoviral IAP repeat-containing protein 6); PF00179.27(UQ_con:Ubiquitin-conjugating enzyme); PF00653.22(BIR:Inhibitor of Apoptosis domain)	cytoplasmic	4	2	523	High
A0A5G2R9L2	1.25555	0.328317	0.1198	up	no	1.754	1.397	1	1.857	1.513	1.218	1.896	1.809	1.711	1.598	Importin subunit alpha OS=Sus scrofa OX=9823 GN=KPNA4 PE=1 SV=1	K15043;K23583;K15042	KPNA3_4;KPNA3_4;KPNA5_6;KPNA2_7;KPNA5_6	GO:0034504(biological_process:protein localization to nucleus); GO:0051169(biological_process:nuclear transport); GO:0008104(biological_process:protein localization); GO:0033647(cellular_component:host intracellular organelle); GO:0042025(cellular_component:host cell nucleus); GO:0140142(molecular_function:nucleocytoplasmic carrier activity); GO:0000302(biological_process:response to reactive oxy…	ssc05132(Salmonella infection); ssc05164(Influenza A)	COG5064(U:Intracellular trafficking, secretion, and vesicular transport)	PF00514.24(Arm:Armadillo/beta-catenin-like repeat); PF16186.6(Arm_3:Atypical Arm repeat); PF13513.7(HEAT_EZ:HEAT-like repeat); PF01749.21(IBB:Importin beta binding domain); PF13646.7(HEAT_2:HEAT repeats); PF02985.23(HEAT:HEAT repeat); PF01602.21(Adaptin_N:Adaptin N terminal region); PF03224.15(V-ATPase_H_N:V-ATPase subunit H)	cytoplasmic	3	23	56.6	High
A0A4X1VGV3	1.12568	0.170791	0.4413	no change	no	1.666	1.48	1	1.785	1.56	1.573	1.576	1.395	2.097	1.594	Uncharacterized protein OS=Sus scrofa OX=9823 PE=4 SV=1	K23354;K19867	LDB3;LDB3;LIMS1_2, PINCH1_2	GO:0043169(molecular_function:cation binding); GO:0046872(molecular_function:metal ion binding); GO:0003674(molecular_function:molecular_function); GO:0005488(molecular_function:binding); GO:0043167(molecular_function:ion binding)		ENOG410XRD4(S:Function unknown)	PF00412.23(LIM:LIM domain); PF15936.6(DUF4749:Domain of unknown function (DUF4749)); PF00595.25(PDZ:PDZ domain)	cytoplasmic	7	15	75.6	High
F1S9T2	1.12568	0.170791	0.6595	no change	no	1.666	1.48	1	1.462	2.176	1.28	2.215	2.001	0.785	1.663	Interferon induced protein 44 OS=Sus scrofa OX=9823 GN=IFI44 PE=1 SV=2			GO:0043168(molecular_function:anion binding); GO:0097367(molecular_function:carbohydrate derivative binding); GO:0000166(molecular_function:nucleotide binding); GO:0019001(molecular_function:guanyl nucleotide binding); GO:0035639(molecular_function:purine ribonucleoside triphosphate binding); GO:0097159(molecular_function:organic cyclic compound binding); GO:0043167(molecular_function:ion binding…		ENOG410XP4J(S:Function unknown)		cytoplasmic	1	28	40.8	High
A0A286ZN88	0.740289	-0.43384	0.3551	down	no	1.334	1.802	1	1.072	2.383	2.754	1.292	1.29	1.068	1.687	Sorbin and SH3 domain-containing protein 2 OS=Sus scrofa OX=9823 GN=SORBS2 PE=1 SV=2	K12171;K06086;K23714;K23708	;SORBS1, SH3D5, PONSIN, CAP;SH3RF, POSH;;SH3RF, POSH	GO:0007015(biological_process:actin filament organization); GO:0097159(molecular_function:organic cyclic compound binding); GO:0097435(biological_process:fibril organization); GO:0009987(biological_process:cellular process); GO:0016043(biological_process:cellular component organization); GO:0008150(biological_process:biological_process); GO:0005488(molecular_function:binding); GO:0003676(molecula…	ssc04520(Adherens junction); ssc03320(PPAR signaling pathway); ssc04910(Insulin signaling pathway)	ENOG410XNVJ(K:Transcription)	PF00018.29(SH3_1:SH3 domain); PF14604.7(SH3_9:Variant SH3 domain); PF07653.18(SH3_2:Variant SH3 domain); PF02208.17(Sorb:Sorbin homologous domain)	nuclear	1	15	113.5	High
A0A480V836	0.990464	-0.013823	0.9545	no change	no	1.558	1.573	1	1.854	1.508	1.929	1.584	1.416	1.931	1.3	Partitioning defective 3 homolog B isoform Par3La OS=Sus scrofa OX=9823 PE=3 SV=1	K06092;K04237;K02374;K06095	PARD3;INADL, PATJ;MPDZ, MUPP1, Patj;PTPN13, FAP-1		ssc04390(Hippo signaling pathway); ssc04015(Rap1 signaling pathway); ssc04520(Adherens junction); ssc04360(Axon guidance); ssc04530(Tight junction); ssc05165(Human papillomavirus infection); ssc04062(Chemokine signaling pathway); ssc04144(Endocytosis); ssc04080(Neuroactive ligand-receptor interaction); ssc04210(Apoptosis)	ENOG410ZRQX(U:Intracellular trafficking, secretion, and vesicular transport)	PF12053.9(Par3_HAL_N_term:N-terminal of Par3 and HAL proteins); PF00595.25(PDZ:PDZ domain); PF17820.2(PDZ_6:PDZ domain); PF13180.7(PDZ_2:PDZ domain)	nuclear	1	1	132.7	High
A0A4X1SE18	1.14856	0.199821	0.2402	no change	no	1.67	1.454	1	1.663	1.603	1.551	1.763	1.582	1.794	1.542	Uncharacterized protein OS=Sus scrofa OX=9823 GN=MCAM PE=4 SV=1	K17341;K06753;K06547;K06534;K06578	MCAM, CD146;LU, CD239;ALCAM, CD166;ROBO1;HMCN	GO:0005575(cellular_component:cellular_component); GO:0016021(cellular_component:integral component of membrane); GO:0110165(cellular_component:cellular anatomical entity); GO:0031224(cellular_component:intrinsic component of membrane)	ssc04360(Axon guidance); ssc04514(Cell adhesion molecules (CAMs))	ENOG4110RPG(U:Intracellular trafficking, secretion, and vesicular transport)	PF13927.7(Ig_3:Immunoglobulin domain); PF13895.7(Ig_2:Immunoglobulin domain); PF00047.26(ig:Immunoglobulin domain); PF08205.13(C2-set_2:CD80-like C2-set immunoglobulin domain); PF07679.17(I-set:Immunoglobulin I-set domain); PF07686.18(V-set:Immunoglobulin V-set domain)	plasma membrane	12	20	78.7	High
A0A4X1TEG2	0.931227	-0.102796	0.8177	no change	no	1.503	1.614	1	2.896	1.486	1.075	1.384	1.38	1.318	1.929	Uncharacterized protein OS=Sus scrofa OX=9823 PE=4 SV=1	K16272;K12014;K12019;K12033;K10652	RNF135;TRIM25, EFP;TRIM68;TRIM43S;TRIM38	GO:0035770(cellular_component:ribonucleoprotein granule); GO:0019222(biological_process:regulation of metabolic process); GO:0048583(biological_process:regulation of response to stimulus); GO:0007165(biological_process:signal transduction); GO:0071840(biological_process:cellular component organization or biogenesis); GO:0010604(biological_process:positive regulation of macromolecule metabolic pro…	ssc04064(NF-kappa B signaling pathway); ssc05164(Influenza A); ssc04622(RIG-I-like receptor signaling pathway)	ENOG4111G04(I:Lipid transport and metabolism); ENOG410Z2NG(O:Posttranslational modification, protein turnover, chaperones)	PF00622.29(SPRY:SPRY domain); PF00097.26(zf-C3HC4:Zinc finger, C3HC4 type (RING finger)); PF13920.7(zf-C3HC4_3:Zinc finger, C3HC4 type (RING finger)); PF15227.7(zf-C3HC4_4:zinc finger of C3HC4-type, RING); PF13923.7(zf-C3HC4_2:Zinc finger, C3HC4 type (RING finger)); PF13445.7(zf-RING_UBOX:RING-type zinc-finger); PF14634.7(zf-RING_5:zinc-RING finger domain); PF13639.7(zf-RING_2:Ring finger domain)	cytoplasmic	2	4	44.7	High
A0A480LYQ9	1.06835	0.095381	0.6065	no change	no	1.61	1.507	1	1.764	1.57	1.695	1.795	1.497	1.471	1.679	Low-density lipoprotein receptor-related protein 8 isoform X9 OS=Sus scrofa OX=9823 PE=4 SV=1	K20049;K06233;K03068;K12473;K04550	LDLR;LRP2;LRP1, CD91;LRP1B;LRP5_6	GO:0005488(molecular_function:binding); GO:0043169(molecular_function:cation binding); GO:0016021(cellular_component:integral component of membrane); GO:0043167(molecular_function:ion binding); GO:0005575(cellular_component:cellular_component); GO:0003674(molecular_function:molecular_function); GO:0031224(cellular_component:intrinsic component of membrane); GO:0046872(molecular_function:metal ion…	ssc04310(Wnt signaling pathway); ssc05144(Malaria); ssc04927(Cortisol synthesis and secretion); ssc04928(Parathyroid hormone synthesis, secretion and action); ssc04913(Ovarian steroidogenesis); ssc05225(Hepatocellular carcinoma); ssc05145(Toxoplasmosis); ssc04925(Aldosterone synthesis and secretion); ssc05200(Pathways in cancer); ssc04934(Cushing syndrome); ssc04918(Thyroid hormone synthesis); ss…	ENOG410YQ6J(O:Posttranslational modification, protein turnover, chaperones); ENOG410XP34(O:Posttranslational modification, protein turnover, chaperones)	PF00058.18(Ldl_recept_b:Low-density lipoprotein receptor repeat class B); PF00057.19(Ldl_recept_a:Low-density lipoprotein receptor domain class A); PF14670.7(FXa_inhibition:Coagulation Factor Xa inhibitory site); PF12662.8(cEGF:Complement Clr-like EGF-like); PF08450.13(SGL:SMP-30/Gluconolactonase/LRE-like region); PF07645.16(EGF_CA:Calcium-binding EGF domain)	plasma membrane	1	1	93.3	High
A0A075B7I6	3.43207	1.77908	0.2685	up	no	2.41	0.7022	1	0.181	1.432	0.196	1.776	0.381	1.065	6.418	Ig-like domain-containing protein OS=Sus scrofa OX=9823 PE=4 SV=3	K06553	VPREB, CD179a			ENOG4111C7P(S:Function unknown)	PF07686.18(V-set:Immunoglobulin V-set domain); PF13927.7(Ig_3:Immunoglobulin domain)	cytoplasmic	1	48	10.3	High
A0A286ZJT5	0.916153	-0.12634	0.5484	no change	no	1.486	1.622	1	1.957	1.786	1.744	1.49	1.543	1.504	1.405	Sorbin and SH3 domain containing 1 OS=Sus scrofa OX=9823 GN=SORBS1 PE=1 SV=2	K12171;K23708;K23714;K06086	SORBS1, SH3D5, PONSIN, CAP;;SH3RF, POSH;;SH3RF, POSH		ssc04520(Adherens junction); ssc03320(PPAR signaling pathway); ssc04910(Insulin signaling pathway)	ENOG410XNVJ(S:Function unknown)	PF14604.7(SH3_9:Variant SH3 domain); PF00018.29(SH3_1:SH3 domain); PF07653.18(SH3_2:Variant SH3 domain); PF02208.17(Sorb:Sorbin homologous domain)	nuclear	3	20	138.6	High
A0A4X1U3Y7	1.16365	0.218656	0.4567	no change	no	1.671	1.436	1	1.377	2.175	1.194	1.608	1.632	1.38	2.064	Uncharacterized protein OS=Sus scrofa OX=9823 GN=CNTN1 PE=3 SV=1	K06759;K06760;K06761;K06762;K06763	CNTN1;CNTN2;CNTN5;CNTN4;CNTN3	GO:0016043(biological_process:cellular component organization); GO:0032502(biological_process:developmental process); GO:0009893(biological_process:positive regulation of metabolic process); GO:0019222(biological_process:regulation of metabolic process); GO:0030030(biological_process:cell projection organization); GO:0051049(biological_process:regulation of transport); GO:0031175(biological_proce…	ssc04514(Cell adhesion molecules (CAMs))	ENOG410XSVG(S:Function unknown)	PF13927.7(Ig_3:Immunoglobulin domain); PF07679.17(I-set:Immunoglobulin I-set domain); PF13895.7(Ig_2:Immunoglobulin domain); PF00047.26(ig:Immunoglobulin domain); PF00041.22(fn3:Fibronectin type III domain); PF07686.18(V-set:Immunoglobulin V-set domain); PF16656.6(Pur_ac_phosph_N:Purple acid Phosphatase, N-terminal domain)	Golgi apparatus	16	22	111.9	High
Q00P29	0.543284	-0.880223	0.3037	down	no	1.092	2.01	1	4.446	1.268	1.325	1.14	1.154	1.093	0.981	Beta actin (Fragment) OS=Sus scrofa OX=9823 GN=ACTB PE=2 SV=1	K12314;K12315;K05692;K10354	ACTB_G1;ACTB_G1;ACTC1;ACTA1;ACTG2	GO:0099512(cellular_component:supramolecular fiber); GO:0099513(cellular_component:polymeric cytoskeletal fiber); GO:0006473(biological_process:protein acetylation); GO:0006475(biological_process:internal protein amino acid acetylation); GO:0035267(cellular_component:NuA4 histone acetyltransferase complex); GO:1902562(cellular_component:H4 histone acetyltransferase complex); GO:1901363(molecular_…	ssc04670(Leukocyte transendothelial migration); ssc04390(Hippo signaling pathway); ssc04015(Rap1 signaling pathway); ssc04520(Adherens junction); ssc05205(Proteoglycans in cancer); ssc05100(Bacterial invasion of epithelial cells); ssc05164(Influenza A); ssc04270(Vascular smooth muscle contraction); ssc04210(Apoptosis); ssc04919(Thyroid hormone signaling pathway); ssc05418(Fluid shear stress and a…	COG5277(U:Intracellular trafficking, secretion, and vesicular transport)	PF00022.20(Actin:Actin)	cytoplasmic	1	49	4.4	High
F1SK98	1.54605	0.628589	0.2922	up	no	1.88	1.216	1	1.002	1.554	1.31	1.641	0.998	3.511	1.372	Nuclear receptor interacting protein 2 OS=Sus scrofa OX=9823 GN=NRIP2 PE=4 SV=2	K13215	NRIP2	GO:0005737(cellular_component:cytoplasm); GO:0070001(molecular_function:aspartic-type peptidase activity); GO:0004175(molecular_function:endopeptidase activity); GO:0016787(molecular_function:hydrolase activity); GO:0140096(molecular_function:catalytic activity, acting on a protein); GO:0005575(cellular_component:cellular_component); GO:0003824(molecular_function:catalytic activity); GO:0070011(m…		ENOG410XPA0(O:Posttranslational modification, protein turnover, chaperones)		cytoplasmic	3	19	26.6	High
A0A286ZWL1	1.02225	0.03175	0.8703	no change	no	1.562	1.528	1	1.932	1.685	1.495	1.542	1.628	1.586	1.492	Leiomodin-1 OS=Sus scrofa OX=9823 GN=LMOD1 PE=4 SV=1	K10370;K22030	LMOD;LMOD;TMOD	GO:0099512(cellular_component:supramolecular fiber); GO:0008064(biological_process:regulation of actin polymerization or depolymerization); GO:0003012(biological_process:muscle system process); GO:0071840(biological_process:cellular component organization or biogenesis); GO:0051495(biological_process:positive regulation of cytoskeleton organization); GO:0051494(biological_process:negative regulat…		ENOG410YAHM(S:Function unknown)	PF03250.15(Tropomodulin:Tropomodulin); PF02205.21(WH2:WH2 motif)	cytoplasmic	16	29	65.7	High
A0A480U0E1	1.0964	0.132777	0.4492	no change	no	1.615	1.473	1	1.712	1.683	1.496	1.752	1.462	1.578	1.669	Actin, cytoplasmic 1 OS=Sus scrofa OX=9823 PE=3 SV=1	K12314;K12315;K05692;K10354;K12313	ACTA1;ACTC1;ACTG2;ACTB_G1;ACTA2	GO:0035639(molecular_function:purine ribonucleoside triphosphate binding); GO:0043226(cellular_component:organelle); GO:0043229(cellular_component:intracellular organelle); GO:0043228(cellular_component:non-membrane-bounded organelle); GO:0003674(molecular_function:molecular_function); GO:0005488(molecular_function:binding); GO:0043167(molecular_function:ion binding); GO:1901363(molecular_functio…	ssc04670(Leukocyte transendothelial migration); ssc04390(Hippo signaling pathway); ssc04015(Rap1 signaling pathway); ssc04520(Adherens junction); ssc04371(Apelin signaling pathway); ssc05205(Proteoglycans in cancer); ssc05225(Hepatocellular carcinoma); ssc05164(Influenza A); ssc04270(Vascular smooth muscle contraction); ssc04210(Apoptosis); ssc04919(Thyroid hormone signaling pathway); ssc05418(Fl…	COG5277(K:Transcription)	PF00022.20(Actin:Actin)	cytoplasmic	2	32	41.7	High
Q9BDP8	0.643162	-0.636745	0.238	down	no	1.204	1.872	1	1.965	1.333	3.188	0.967	0.905	1.6	1.344	Serine/threonine-protein kinase PLK (Fragment) OS=Sus scrofa OX=9823 PE=2 SV=1	K08861;K11481;K08863;K08862;K06631	PLK1;PLK2;PLK3, CNK;PLK4;AURKA	GO:0008104(biological_process:protein localization); GO:0032436(biological_process:positive regulation of proteasomal ubiquitin-dependent protein catabolic process); GO:0080090(biological_process:regulation of primary metabolic process); GO:0032434(biological_process:regulation of proteasomal ubiquitin-dependent protein catabolic process); GO:0033045(biological_process:regulation of sister chroma…	ssc04914(Progesterone-mediated oocyte maturation); ssc05152(Tuberculosis); ssc04114(Oocyte meiosis); ssc04110(Cell cycle); ssc04625(C-type lectin receptor signaling pathway); ssc04068(FoxO signaling pathway)	ENOG410XQBP(T:Signal transduction mechanisms)	PF00069.26(Pkinase:Protein kinase domain); PF00659.19(POLO_box:POLO box duplicated region); PF07714.18(PK_Tyr_Ser-Thr:Protein tyrosine and serine/threonine kinase); PF14531.7(Kinase-like:Kinase-like); PF17667.2(Pkinase_fungal:Fungal protein kinase)	cytoplasmic	1	3	60.4	High
A0A5G2Q9C8	0.943707	-0.08359	0.733	no change	no	1.492	1.581	1	2.144	1.465	1.714	1.526	1.391	1.375	1.675	Uncharacterized protein OS=Sus scrofa OX=9823 PE=4 SV=1			GO:0016787(molecular_function:hydrolase activity); GO:0016779(molecular_function:nucleotidyltransferase activity); GO:0004518(molecular_function:nuclease activity); GO:0016772(molecular_function:transferase activity, transferring phosphorus-containing groups); GO:0140097(molecular_function:catalytic activity, acting on DNA); GO:0034061(molecular_function:DNA polymerase activity); GO:0003824(molec…		ENOG410Y3WU(S:Function unknown)		cytoplasmic	1	6	14.7	Medium
A0A4X1W9B9	1.01179	0.016907	0.9269	no change	no	1.545	1.527	1	1.799	1.78	1.529	1.615	1.564	1.496	1.505	Uncharacterized protein OS=Sus scrofa OX=9823 GN=MYL6B PE=4 SV=1	K12749;K05738;K12750;K12751	MYL6;MYL6;MYL4;MYL1;MYL3	GO:0043169(molecular_function:cation binding); GO:0046872(molecular_function:metal ion binding); GO:0032991(cellular_component:macromolecular complex); GO:0008307(molecular_function:structural constituent of muscle); GO:0005198(molecular_function:structural molecule activity); GO:0005575(cellular_component:cellular_component); GO:0043167(molecular_function:ion binding); GO:0016461(cellular_compon…	ssc04530(Tight junction); ssc04371(Apelin signaling pathway); ssc04921(Oxytocin signaling pathway); ssc04270(Vascular smooth muscle contraction); ssc04261(Adrenergic signaling in cardiomyocytes); ssc04260(Cardiac muscle contraction); ssc05132(Salmonella infection); ssc05414(Dilated cardiomyopathy (DCM)); ssc05410(Hypertrophic cardiomyopathy (HCM))	COG5126(J:Translation, ribosomal structure and biogenesis)	PF00036.33(EF-hand_1:EF hand); PF13405.7(EF-hand_6:EF-hand domain); PF13499.7(EF-hand_7:EF-hand domain pair)	cytoplasmic	7	59	16.3	High
I3LL97	1.11326	0.15479	0.3963	no change	no	1.612	1.448	1	1.557	1.84	1.394	1.645	1.657	1.644	1.5	Cysteine and glycine rich protein 1 OS=Sus scrofa OX=9823 GN=CSRP1 PE=1 SV=2	K09377	CSRP;CSRP;CSRP	GO:0031032(biological_process:actomyosin structure organization); GO:0030036(biological_process:actin cytoskeleton organization); GO:0043229(cellular_component:intracellular organelle); GO:0003674(molecular_function:molecular_function); GO:0005488(molecular_function:binding); GO:0043167(molecular_function:ion binding); GO:0043227(cellular_component:membrane-bounded organelle); GO:0043226(cellular…		ENOG4111F3Y(O:Posttranslational modification, protein turnover, chaperones)	PF00412.23(LIM:LIM domain)	cytoplasmic	11	53	23.1	High
Q5G6V9	1.05855	0.082085	0.6618	no change	no	1.573	1.486	1	1.914	1.487	1.541	1.54	1.511	1.629	1.611	Cofilin-2 OS=Sus scrofa OX=9823 GN=CFL2 PE=2 SV=4	K05765;K10363	CFL;CFL;DSTN	GO:0032502(biological_process:developmental process); GO:0003674(molecular_function:molecular_function); GO:0015629(cellular_component:actin cytoskeleton); GO:0033043(biological_process:regulation of organelle organization); GO:0043933(biological_process:macromolecular complex subunit organization); GO:0010638(biological_process:positive regulation of organelle organization); GO:1901879(biologica…	ssc04810(Regulation of actin cytoskeleton); ssc04360(Axon guidance); ssc05133(Pertussis); ssc05170(Human immunodeficiency virus 1 infection); ssc04666(Fc gamma R-mediated phagocytosis)	ENOG41122P5(U:Intracellular trafficking, secretion, and vesicular transport)	PF00241.21(Cofilin_ADF:Cofilin/tropomyosin-type actin-binding protein)	nuclear	7	62	18.7	High
A0A481BA85	1.1192	0.162463	0.3345	no change	no	1.615	1.443	1	1.666	1.704	1.403	1.644	1.551	1.658	1.608	Smoothelin isoform b OS=Sus scrofa OX=9823 PE=4 SV=1	K05699;K21073;K23028	ACTN1_4;SPECC1;ACTN2_3;ACTN2_3		ssc04670(Leukocyte transendothelial migration); ssc04510(Focal adhesion); ssc05146(Amoebiasis); ssc04520(Adherens junction); ssc05203(Viral carcinogenesis); ssc04530(Tight junction); ssc04810(Regulation of actin cytoskeleton); ssc05322(Systemic lupus erythematosus); ssc05412(Arrhythmogenic right ventricular cardiomyopathy (ARVC))	COG5069(K:Transcription)	PF12510.9(Smoothelin:Smoothelin cytoskeleton protein); PF00307.32(CH:Calponin homology (CH) domain)	cytoplasmic	25	29	98.9	High
A0A480VRY6	1.36012	0.443738	0.008922	up	yes	1.76	1.294	1	1.411	1.537	1.228	1.83	1.666	1.809	1.736	Synemin isoform A OS=Sus scrofa OX=9823 PE=3 SV=1	K04572;K07610;K07607;K05640;K07609	GFAP;DES;PRPH;NES;NEFL, NF-L	GO:0006996(biological_process:organelle organization); GO:0005575(cellular_component:cellular_component); GO:0005200(molecular_function:structural constituent of cytoskeleton); GO:0007010(biological_process:cytoskeleton organization); GO:0099513(cellular_component:polymeric cytoskeletal fiber); GO:0045104(biological_process:intermediate filament cytoskeleton organization); GO:0009987(biological_p…	ssc05014(Amyotrophic lateral sclerosis (ALS)); ssc05414(Dilated cardiomyopathy (DCM)); ssc04630(Jak-STAT signaling pathway); ssc05412(Arrhythmogenic right ventricular cardiomyopathy (ARVC)); ssc05410(Hypertrophic cardiomyopathy (HCM))	ENOG4111GBF(S:Function unknown)	PF00038.22(Filament:Intermediate filament protein)	cytoplasmic	40	29	173.5	High
A0A4X1VR14	0.901496	-0.149607	0.644	no change	no	1.446	1.604	1	1.977	1.905	1.534	1.584	1.94	1.452	0.807	Phosphodiesterase OS=Sus scrofa OX=9823 PE=3 SV=1	K13762;K18438;K13756;K13298;K18283	PDE10;PDE11;PDE2A;PDE5;PDE6B	GO:0009214(biological_process:cyclic nucleotide catabolic process); GO:0046434(biological_process:organophosphate catabolic process); GO:0048585(biological_process:negative regulation of response to stimulus); GO:0043951(biological_process:negative regulation of cAMP-mediated signaling); GO:0009166(biological_process:nucleotide catabolic process); GO:0044281(biological_process:small molecule meta…	ssc04740(Olfactory transduction); ssc04744(Phototransduction); ssc04925(Aldosterone synthesis and secretion); ssc04934(Cushing syndrome); ssc01100(Metabolic pathways); ssc05032(Morphine addiction); ssc00230(Purine metabolism); ssc04022(cGMP-PKG signaling pathway); ssc04024(cAMP signaling pathway)	ENOG410XRI7(T:Signal transduction mechanisms)	PF00233.20(PDEase_I:3'5'-cyclic nucleotide phosphodiesterase); PF01590.27(GAF:GAF domain); PF13185.7(GAF_2:GAF domain); PF13492.7(GAF_3:GAF domain)	cytoplasmic	1	1	115	High
A5J2A8	0.896015	-0.158405	0.8397	no change	no	1.439	1.606	1	0.888	0.721	3.816	0.981	2.068	0.947	1.761	Thioredoxin (Fragment) OS=Sus scrofa OX=9823 GN=TRX PE=4 SV=1	K03671	trxA	GO:0090087(biological_process:regulation of peptide transport); GO:0033157(biological_process:regulation of intracellular protein transport); GO:0019220(biological_process:regulation of phosphate metabolic process); GO:0080090(biological_process:regulation of primary metabolic process); GO:0019222(biological_process:regulation of metabolic process); GO:2000170(biological_process:positive regulati…	ssc05132(Salmonella infection); ssc04621(NOD-like receptor signaling pathway); ssc05418(Fluid shear stress and atherosclerosis)	COG0526(O:Posttranslational modification, protein turnover, chaperones)	PF00085.21(Thioredoxin:Thioredoxin)	cytoplasmic	1	81	4.9	High
A0A4X1W5T5	0.968952	-0.045503	0.8339	no change	no	1.498	1.546	1	1.994	1.649	1.542	1.416	1.409	1.75	1.415	Cadherin-3 OS=Sus scrofa OX=9823 GN=CDH3 PE=4 SV=1	K05689;K06736;K06797;K06796;K06809	CDH3;CDH1, CDHE, CD324;CDH2, CDHN, CD325;CDH4;CDH15, CDH3, CDH14	GO:0005911(cellular_component:cell-cell junction); GO:0019222(biological_process:regulation of metabolic process); GO:0060249(biological_process:anatomical structure homeostasis); GO:0051049(biological_process:regulation of transport); GO:0048584(biological_process:positive regulation of response to stimulus); GO:0048583(biological_process:regulation of response to stimulus); GO:0030111(biologica…	ssc04390(Hippo signaling pathway); ssc05219(Bladder cancer); ssc04514(Cell adhesion molecules (CAMs)); ssc04520(Adherens junction); ssc05200(Pathways in cancer); ssc05216(Thyroid cancer); ssc04371(Apelin signaling pathway); ssc05213(Endometrial cancer); ssc04015(Rap1 signaling pathway); ssc05100(Bacterial invasion of epithelial cells); ssc05226(Gastric cancer); ssc05412(Arrhythmogenic right ventr…	ENOG410XQHI(S:Function unknown)	PF00028.18(Cadherin:Cadherin domain); PF01049.18(Cadherin_C:Cadherin cytoplasmic region)	cytoplasmic	8	14	84.3	High
A0A480TH63	1.14145	0.190867	0.3738	no change	no	1.622	1.421	1	1.815	1.695	1.174	1.702	1.726	1.644	1.418	Syncoilin isoform 1 OS=Sus scrofa OX=9823 PE=4 SV=1			GO:0031594(cellular_component:neuromuscular junction); GO:0009987(biological_process:cellular process); GO:0042383(cellular_component:sarcolemma); GO:0099513(cellular_component:polymeric cytoskeletal fiber); GO:0005829(cellular_component:cytosol); GO:0016020(cellular_component:membrane); GO:0099080(cellular_component:supramolecular complex); GO:0045103(biological_process:intermediate filament-bas…		ENOG410Y2YI(S:Function unknown)	PF00038.22(Filament:Intermediate filament protein)	cytoplasmic	9	23	54.1	High
A0A4X1W3E1	0.875462	-0.191883	0.4697	no change	no	1.42	1.622	1	2.149	1.497	1.844	1.262	1.667	1.443	1.307	Uncharacterized protein OS=Sus scrofa OX=9823 PE=3 SV=1			GO:0045926(biological_process:negative regulation of growth); GO:0030308(biological_process:negative regulation of cell growth); GO:0005080(molecular_function:protein kinase C binding); GO:0048585(biological_process:negative regulation of response to stimulus); GO:0048583(biological_process:regulation of response to stimulus); GO:0070097(molecular_function:delta-catenin binding); GO:0019899(molec…		ENOG4111AXJ(S:Function unknown)	PF15268.7(Dapper:Dapper)	cytoplasmic	2	4	64.9	High
A0A4X1UEM5	1.16405	0.219155	0.5737	no change	no	1.632	1.402	1	1.114	1.658	1.834	0.976	1.217	1.913	2.422	Carbonic anhydrase OS=Sus scrofa OX=9823 GN=LOC100153915 PE=3 SV=1	K01672;K18245	CA;CA;CA;CA2;CA	GO:0005488(molecular_function:binding); GO:0006730(biological_process:one-carbon metabolic process); GO:0003674(molecular_function:molecular_function); GO:0044281(biological_process:small molecule metabolic process); GO:0005737(cellular_component:cytoplasm); GO:0043169(molecular_function:cation binding); GO:0046914(molecular_function:transition metal ion binding); GO:0016829(molecular_function:ly…	ssc00910(Nitrogen metabolism); ssc01100(Metabolic pathways); ssc04972(Pancreatic secretion); ssc04971(Gastric acid secretion); ssc04964(Proximal tubule bicarbonate reclamation); ssc04976(Bile secretion); ssc04966(Collecting duct acid secretion)	COG3338(P:Inorganic ion transport and metabolism)	PF00194.22(Carb_anhydrase:Eukaryotic-type carbonic anhydrase)	cytoplasmic	7	32	29	High
A0A4X1UP96	1.26607	0.340356	0.1979	up	no	1.694	1.338	1	1.267	1.85	1.233	1.998	1.587	1.269	1.924	Tudor domain-containing protein 7 OS=Sus scrofa OX=9823 GN=TDRD7 PE=3 SV=1			GO:0035770(cellular_component:ribonucleoprotein granule); GO:0019222(biological_process:regulation of metabolic process); GO:0030154(biological_process:cell differentiation); GO:1901363(molecular_function:heterocyclic compound binding); GO:0043229(cellular_component:intracellular organelle); GO:0043228(cellular_component:non-membrane-bounded organelle); GO:0003674(molecular_function:molecular_fun…		ENOG410XST4(J:Translation, ribosomal structure and biogenesis)	PF00567.25(TUDOR:Tudor domain); PF12872.8(OST-HTH:OST-HTH/LOTUS domain)	cytoplasmic	1	1	118.7	High
A0A5G2R9S9	1.67284	0.742299	0.4617	up	no	1.897	1.134	1	0.686	0.9	1.949	1.317	0.601	1.019	4.651	Ig-like domain-containing protein OS=Sus scrofa OX=9823 PE=4 SV=1					ENOG410YQB2(S:Function unknown); ENOG410ZN1U(S:Function unknown)	PF07686.18(V-set:Immunoglobulin V-set domain)	extracellular	1	12	20.2	High
A0A4X1VF21	1.15057	0.202346	0.2125	no change	no	1.62	1.408	1	1.661	1.598	1.372	1.677	1.593	1.65	1.558	FHA domain-containing protein OS=Sus scrofa OX=9823 GN=SLMAP PE=4 SV=1			GO:0032501(biological_process:multicellular organismal process); GO:0006936(biological_process:muscle contraction); GO:0016021(cellular_component:integral component of membrane); GO:0005575(cellular_component:cellular_component); GO:0003012(biological_process:muscle system process); GO:0008150(biological_process:biological_process); GO:0031224(cellular_component:intrinsic component of membrane); …			PF00498.27(FHA:FHA domain)	cytoplasmic	17	22	90.8	High
A0A287B3A0	1.54156	0.624393	0.00057	up	yes	1.836	1.191	1	1.171	1.24	1.354	1.933	1.855	1.653	1.904	Non-specific serine/threonine protein kinase OS=Sus scrofa OX=9823 GN=MAST4 PE=3 SV=2	K08789;K04456;K08791	MAST;MAST;MAST;LATS1_2, Wts;AKT		ssc04371(Apelin signaling pathway); ssc04370(VEGF signaling pathway); ssc05167(Kaposi sarcoma-associated herpesvirus infection); ssc05166(Human T-cell leukemia virus 1 infection); ssc05165(Human papillomavirus infection); ssc05164(Influenza A); ssc05163(Human cytomegalovirus infection); ssc05162(Measles); ssc05161(Hepatitis B); ssc05160(Hepatitis C); ssc05169(Epstein-Barr virus infection); ssc051…	ENOG410XPWX(T:Signal transduction mechanisms)	PF08926.12(DUF1908:Domain of unknown function (DUF1908)); PF00069.26(Pkinase:Protein kinase domain); PF07714.18(PK_Tyr_Ser-Thr:Protein tyrosine and serine/threonine kinase); PF17820.2(PDZ_6:PDZ domain); PF00595.25(PDZ:PDZ domain); PF13180.7(PDZ_2:PDZ domain)	nuclear	5	2	276.5	High
I3LD72	1.09425	0.12994	0.4198	no change	no	1.579	1.443	1	1.613	1.627	1.532	1.65	1.664	1.542	1.459	EH domain containing 2 OS=Sus scrofa OX=9823 GN=EHD2 PE=1 SV=1	K12472;K12477;K12476;K12483;K12469	EHD2;EHD3;EHD1;EHD4;EPS15	GO:0008104(biological_process:protein localization); GO:0032388(biological_process:positive regulation of intracellular transport); GO:0051049(biological_process:regulation of transport); GO:0032386(biological_process:regulation of intracellular transport); GO:0010831(biological_process:positive regulation of myotube differentiation); GO:0061024(biological_process:membrane organization); GO:00070…	ssc04144(Endocytosis)	ENOG410XYGB(E:Amino acid transport and metabolism)	PF18150.2(DUF5600:Domain of unknown function (DUF5600)); PF12763.8(EF-hand_4:Cytoskeletal-regulatory complex EF hand); PF16880.6(EHD_N:N-terminal EH-domain containing protein); PF00350.24(Dynamin_N:Dynamin family); PF01926.24(MMR_HSR1:50S ribosome-binding GTPase)	cytoplasmic	23	63	61.2	High
A0A5G2R746	0.617773	-0.694851	0.07955	down	no	1.154	1.868	1	2.588	2.126	1.756	1.027	1.206	1.154	1.228	Stum, mechanosensory transduction mediator homolog OS=Sus scrofa OX=9823 GN=STUM PE=1 SV=1			GO:0005575(cellular_component:cellular_component); GO:0016021(cellular_component:integral component of membrane); GO:0110165(cellular_component:cellular anatomical entity); GO:0031224(cellular_component:intrinsic component of membrane)		ENOG4111KZQ(S:Function unknown)	PF15795.6(Spec3:Ectodermal ciliogenesis protein)	Golgi apparatus	1	8	17.2	High
A0A480PTG0	1.1456	0.196099	0.2413	no change	no	1.613	1.408	1	1.601	1.666	1.367	1.556	1.709	1.517	1.67	Myosin-11 isoform SM1B OS=Sus scrofa OX=9823 PE=3 SV=1	K10352;K17751	MYH;MYH;MYH;MYH;MYH6_7		ssc05414(Dilated cardiomyopathy (DCM)); ssc04530(Tight junction); ssc04919(Thyroid hormone signaling pathway); ssc04261(Adrenergic signaling in cardiomyocytes); ssc04260(Cardiac muscle contraction); ssc05416(Viral myocarditis); ssc05132(Salmonella infection); ssc04022(cGMP-PKG signaling pathway); ssc05410(Hypertrophic cardiomyopathy (HCM))	COG5022(Z:Cytoskeleton)	PF01576.20(Myosin_tail_1:Myosin tail); PF00063.22(Myosin_head:Myosin head (motor domain)); PF02736.20(Myosin_N:Myosin N-terminal SH3-like domain)	cytoplasmic	10	41	228.1	High
A0A5G2R3V2	0.668139	-0.581779	0.09589	down	no	1.21	1.811	1	1.768	2.068	2.409	1.16	1.171	1.357	1.154	Periostin OS=Sus scrofa OX=9823 GN=POSTN PE=1 SV=1	K19013;K19519;K19020	TGFBI, BIGH3;STAB2, HARE;STAB1	GO:0009991(biological_process:response to extracellular stimulus); GO:0048856(biological_process:anatomical structure development); GO:0023051(biological_process:regulation of signaling); GO:0048583(biological_process:regulation of response to stimulus); GO:0005539(molecular_function:glycosaminoglycan binding); GO:0031012(cellular_component:extracellular matrix); GO:0003674(molecular_function:mol…		COG2335(M:Cell wall/membrane/envelope biogenesis)	PF02469.23(Fasciclin:Fasciclin domain)	extracellular	1	23	78.5	High
A0A480VEH6	0.837805	-0.255314	0.2692	no change	no	1.374	1.64	1	1.937	1.749	1.872	1.444	1.36	1.375	1.316	F-box and leucine-rich protein 22 OS=Sus scrofa OX=9823 PE=4 SV=1			GO:1990234(cellular_component:transferase complex); GO:0044839(biological_process:cell cycle G2/M phase transition); GO:0000086(biological_process:G2/M transition of mitotic cell cycle); GO:1903047(biological_process:mitotic cell cycle process); GO:0044770(biological_process:cell cycle phase transition); GO:0044772(biological_process:mitotic cell cycle phase transition); GO:0006807(biological_pro…		ENOG410ZQWR(S:Function unknown)		nuclear	1	4	25.5	High
A0A4X1UHS0	1.86027	0.895509	0.06992	up	no	1.957	1.052	1	0.884	0.941	1.385	1.398	2.427	1.185	2.818	Dynamin GTPase OS=Sus scrofa OX=9823 PE=3 SV=1	K23484;K17065;K14754;K01528	DNM1_3;DNM2;DNM1_3;DNM1L;MX1		ssc04666(Fc gamma R-mediated phagocytosis); ssc04961(Endocrine and other factor-regulated calcium reabsorption); ssc05164(Influenza A); ssc04668(TNF signaling pathway); ssc04072(Phospholipase D signaling pathway); ssc05100(Bacterial invasion of epithelial cells); ssc05165(Human papillomavirus infection); ssc04721(Synaptic vesicle cycle); ssc05162(Measles); ssc05160(Hepatitis C); ssc04217(Necropto…	COG0699(J:Translation, ribosomal structure and biogenesis)	PF01031.21(Dynamin_M:Dynamin central region); PF00350.24(Dynamin_N:Dynamin family); PF02212.19(GED:Dynamin GTPase effector domain); PF00169.30(PH:PH domain)	cytoplasmic	2	5	95.4	High
A0A4X1TNM5	0.920767	-0.119092	0.6186	no change	no	1.441	1.565	1	1.948	1.882	1.431	1.371	1.629	1.526	1.238	Protein kinase domain-containing protein OS=Sus scrofa OX=9823 PE=4 SV=1	K21358;K05736;K21357;K08269;K17545	ULK4;ULK3;ULK1;PAK5, PAK7;ULK2, ATG1		ssc04510(Focal adhesion); ssc04012(ErbB signaling pathway); ssc04660(T cell receptor signaling pathway); ssc04014(Ras signaling pathway); ssc04136(Autophagy - other); ssc04360(Axon guidance); ssc05211(Renal cell carcinoma); ssc04137(Mitophagy - animal); ssc04150(mTOR signaling pathway); ssc04152(AMPK signaling pathway); ssc05170(Human immunodeficiency virus 1 infection); ssc04810(Regulation of ac…	ENOG410XRQ6(T:Signal transduction mechanisms)	PF00069.26(Pkinase:Protein kinase domain); PF07714.18(PK_Tyr_Ser-Thr:Protein tyrosine and serine/threonine kinase)	cytoplasmic	1	1	135.9	Medium
A0A4X1T454	1.26642	0.34075	0.1119	up	no	1.678	1.325	1	1.521	1.314	1.466	1.563	1.619	1.422	2.106	RRM domain-containing protein OS=Sus scrofa OX=9823 PE=4 SV=1	K12741;K14411;K13044	MSI;MSI;HNRNPABD;HNRNPA1_3	GO:0009894(biological_process:regulation of catabolic process); GO:0009895(biological_process:negative regulation of catabolic process); GO:0009892(biological_process:negative regulation of metabolic process); GO:0080090(biological_process:regulation of primary metabolic process); GO:0019222(biological_process:regulation of metabolic process); GO:0031324(biological_process:negative regulation of …	ssc03015(mRNA surveillance pathway); ssc03040(Spliceosome)	COG0724(A:RNA processing and modification)	PF00076.23(RRM_1:RNA recognition motif. (a.k.a. RRM, RBD, or RNP domain))	nuclear	1	7	16.6	High
A0A4X1UM87	0.640787	-0.642083	0.08909	down	no	1.172	1.829	1	2.099	1.728	2.489	1.275	1.151	0.986	1.275	Uncharacterized protein OS=Sus scrofa OX=9823 GN=C4BPA PE=4 SV=1	K04002;K04011;K17495	C4BPA;C4BPA;CR1, CD35;CSMD;CSMD		ssc05152(Tuberculosis); ssc05144(Malaria); ssc05140(Leishmaniasis); ssc04610(Complement and coagulation cascades); ssc04640(Hematopoietic cell lineage); ssc05133(Pertussis); ssc05134(Legionellosis)	ENOG410XPJ1(B:Chromatin structure and dynamics); ENOG410XPJ1(D:Cell cycle control, cell division, chromosome partitioning); ENOG410XPJ1(L:Replication, recombination and repair); ENOG410XPJ1(T:Signal transduction mechanisms); ENOG410XPJ1(U:Intracellular trafficking, secretion, and vesicular transport)	PF00084.21(Sushi:Sushi repeat (SCR repeat)); PF18453.2(C4bp_oligo:Oligomerization domain of C4b-binding protein alpha)	plasma membrane	5	18	67.3	High
A0A481CBL5	1.06117	0.085654	0.6864	no change	no	1.544	1.455	1	1.845	1.744	1.232	1.668	1.48	1.446	1.581	Dysferlin isoform 4 OS=Sus scrofa OX=9823 PE=3 SV=1	K17632;K22127;K19906;K22126;K18261	DYSF;FER1L5;FER1L6;RASAL1;SYT6		ssc04014(Ras signaling pathway)	ENOG410XPT2(S:Function unknown)	PF00168.31(C2:C2 domain); PF08150.13(FerB:FerB (NUC096) domain); PF16165.6(Ferlin_C:Ferlin C-terminus); PF08165.12(FerA:FerA (NUC095) domain); PF08151.13(FerI:FerI (NUC094) domain); PF06398.12(Pex24p:Integral peroxisomal membrane peroxin)	cytoplasmic	37	24	239.3	High
F1RMM0	1.08926	0.123349	0.4478	no change	no	1.562	1.434	1	1.552	1.608	1.578	1.661	1.658	1.417	1.512	Caveolae associated protein 3 OS=Sus scrofa OX=9823 GN=CAVIN3 PE=1 SV=2	K19387	PTRF	GO:0032922(biological_process:circadian regulation of gene expression); GO:0019220(biological_process:regulation of phosphate metabolic process); GO:0080090(biological_process:regulation of primary metabolic process); GO:0019222(biological_process:regulation of metabolic process); GO:0048585(biological_process:negative regulation of response to stimulus); GO:0048584(biological_process:positive re…		ENOG4111EFW(T:Signal transduction mechanisms)	PF15237.7(PTRF_SDPR:PTRF/SDPR family)	cytoplasmic	8	34	27.3	High
A0A4X1TGA5	0.363355	-1.46055	0.2962	down	no	0.7972	2.194	1	5.85	0.845	1.082	0.787	0.931	0.845	0.626	Anoctamin OS=Sus scrofa OX=9823 GN=ANO10 PE=3 SV=1	K19500;K19502;K19499;K19497;K19327	ANO10, TMEM16K;ANO8, TMEM16H;ANO4, TMEM16D;ANO6, TMEM16F;ANO2, TMEM16B	GO:0005229(molecular_function:intracellular calcium activated chloride channel activity); GO:0005261(molecular_function:cation channel activity); GO:0005227(molecular_function:calcium activated cation channel activity); GO:0043229(cellular_component:intracellular organelle); GO:0003674(molecular_function:molecular_function); GO:0061778(molecular_function:intracellular chloride channel activity); …	ssc04740(Olfactory transduction)	ENOG410XPYE(S:Function unknown)	PF04547.13(Anoctamin:Calcium-activated chloride channel)	cytoplasmic	1	10	76.2	High
A0A4X1VSR2	0.900254	-0.151596	0.4592	no change	no	1.417	1.574	1	1.838	1.787	1.673	1.446	1.513	1.405	1.303	Tetraspanin OS=Sus scrofa OX=9823 GN=CD151 PE=3 SV=1	K17352;K17350;K06571;K17294;K06497	TSPAN11;TSPAN4;TSPAN9;CD63, MLA1, TSPAN30;TSPAN7, TM4SF2, MXS1, CD231	GO:0051050(biological_process:positive regulation of transport); GO:0051049(biological_process:regulation of transport); GO:0046649(biological_process:lymphocyte activation); GO:0042110(biological_process:T cell activation); GO:0031012(cellular_component:extracellular matrix); GO:0045321(biological_process:leukocyte activation); GO:0044877(molecular_function:macromolecular complex binding); GO:00…	ssc05202(Transcriptional misregulation in cancer); ssc04142(Lysosome); ssc05205(Proteoglycans in cancer)	ENOG4111IRY(U:Intracellular trafficking, secretion, and vesicular transport)	PF00335.21(Tetraspanin:Tetraspanin family); PF04103.16(CD20:CD20-like family)	plasma membrane	1	3	28	High
K7GN08	0.623779	-0.680894	0.05807	down	no	1.149	1.842	1	2.071	1.97	2.327	1.167	1.288	1.143	0.997	Uncharacterized protein OS=Sus scrofa OX=9823 GN=L1CAM PE=1 SV=3	K06763;K06756;K06761;K06757;K06550	L1CAM, CD171;NRCAM;NFASC;CNTN5;CNTN3	GO:0005575(cellular_component:cellular_component); GO:0016021(cellular_component:integral component of membrane); GO:0110165(cellular_component:cellular anatomical entity); GO:0031224(cellular_component:intrinsic component of membrane)	ssc04360(Axon guidance); ssc04514(Cell adhesion molecules (CAMs))	ENOG410XSVG(L:Replication, recombination and repair)	PF13927.7(Ig_3:Immunoglobulin domain); PF07679.17(I-set:Immunoglobulin I-set domain); PF00041.22(fn3:Fibronectin type III domain); PF13895.7(Ig_2:Immunoglobulin domain); PF00047.26(ig:Immunoglobulin domain); PF13882.7(Bravo_FIGEY:Bravo-like intracellular region); PF07686.18(V-set:Immunoglobulin V-set domain)	Golgi apparatus	1	1	137.7	High
F1SSL4	1.0196	0.027996	0.9303	no change	no	1.509	1.48	1	1.391	1.393	2.134	1.195	1.335	2.148	1.357	ATP-binding cassette, sub-family F (GCN20), member 2 OS=Sus scrofa OX=9823 GN=ABCF2 PE=1 SV=3	K05654;K06158;K06184;K06185;K05642	ABCF2;ABCF3;ABCF1;ABCB3, TAP2;ABCA2	GO:0035639(molecular_function:purine ribonucleoside triphosphate binding); GO:0003674(molecular_function:molecular_function); GO:0005488(molecular_function:binding); GO:0016887(molecular_function:ATPase activity); GO:0043167(molecular_function:ion binding); GO:1901363(molecular_function:heterocyclic compound binding); GO:1901265(molecular_function:nucleoside phosphate binding); GO:0043168(molecul…	ssc02010(ABC transporters); ssc04612(Antigen processing and presentation); ssc05170(Human immunodeficiency virus 1 infection); ssc05340(Primary immunodeficiency); ssc05163(Human cytomegalovirus infection); ssc04145(Phagosome); ssc04142(Lysosome); ssc05169(Epstein-Barr virus infection); ssc05168(Herpes simplex virus 1 infection)	COG0488(A:RNA processing and modification)	PF00005.28(ABC_tran:ABC transporter); PF12848.8(ABC_tran_Xtn:ABC transporter); PF13304.7(AAA_21:AAA domain, putative AbiEii toxin, Type IV TA system); PF13555.7(AAA_29:P-loop containing region of AAA domain)	cytoplasmic	1	1	71.4	Medium
A0A480TH91	0.775134	-0.367483	0.2049	down	no	1.303	1.681	1	2.068	2.001	1.655	1.404	1.283	1.504	1.023	SH3 domain-binding glutamic acid-rich protein isoform a (Fragment) OS=Sus scrofa OX=9823 PE=3 SV=1	K23740				ENOG4111N7M(S:Function unknown)	PF04908.16(SH3BGR:SH3-binding, glutamic acid-rich protein)	cytoplasmic	1	7	19	High
A0A075B7H9	0.335817	-1.57425	0.07398	down	no	0.7482	2.228	1	3.791	2.945	1.175	0.729	0.626	0.705	0.933	Ig-like domain-containing protein OS=Sus scrofa OX=9823 PE=4 SV=7	K06553	VPREB, CD179a			ENOG410YSH4(S:Function unknown); ENOG4111RRF(S:Function unknown)	PF07686.18(V-set:Immunoglobulin V-set domain); PF13927.7(Ig_3:Immunoglobulin domain)	cytoplasmic	2	47	10.6	High
A0A480HIA2	0.73715	-0.439971	0.3226	down	no	1.262	1.712	1	2.785	1.378	1.685	0.819	1.586	1.232	1.41	Ras GTPase-activating-like protein IQGAP3 isoform X1 OS=Sus scrofa OX=9823 PE=4 SV=1	K16848;K05767;K08052	IQGAP2_3;IQGAP1;IQGAP2_3;NF1	GO:0032027(molecular_function:myosin light chain binding); GO:0019220(biological_process:regulation of phosphate metabolic process); GO:0080090(biological_process:regulation of primary metabolic process); GO:0019222(biological_process:regulation of metabolic process); GO:0048584(biological_process:positive regulation of response to stimulus); GO:0000082(biological_process:G1/S transition of mitot…	ssc04010(MAPK signaling pathway); ssc04014(Ras signaling pathway); ssc04520(Adherens junction); ssc05205(Proteoglycans in cancer); ssc01521(EGFR tyrosine kinase inhibitor resistance); ssc04810(Regulation of actin cytoskeleton)	COG5261(Z:Cytoskeleton)	PF00616.20(RasGAP:GTPase-activator protein for Ras-like GTPase); PF03836.16(RasGAP_C:RasGAP C-terminus); PF00612.28(IQ:IQ calmodulin-binding motif)	cytoplasmic	1	2	135.5	High
F1RHW4	0.916828	-0.125277	0.5393	no change	no	1.422	1.551	1	1.838	1.758	1.609	1.515	1.383	1.51	1.282	RAS related OS=Sus scrofa OX=9823 GN=RRAS PE=1 SV=1	K07830;K07828;K07829;K02833	RRAS;RRAS2, TC21;HRAS;NRAS	GO:0019220(biological_process:regulation of phosphate metabolic process); GO:0080090(biological_process:regulation of primary metabolic process); GO:0019222(biological_process:regulation of metabolic process); GO:0048583(biological_process:regulation of response to stimulus); GO:0060325(biological_process:face morphogenesis); GO:0007165(biological_process:signal transduction); GO:1901363(molecula…	ssc04010(MAPK signaling pathway); ssc04012(ErbB signaling pathway); ssc04014(Ras signaling pathway); ssc04015(Rap1 signaling pathway); ssc04650(Natural killer cell mediated cytotoxicity); ssc04662(B cell receptor signaling pathway); ssc05203(Viral carcinogenesis); ssc05200(Pathways in cancer); ssc05223(Non-small cell lung cancer); ssc05206(MicroRNAs in cancer); ssc04370(VEGF signaling pathway); s…	COG1100(S:Function unknown)	PF00071.23(Ras:Ras family); PF08477.14(Roc:Ras of Complex, Roc, domain of DAPkinase); PF00025.22(Arf:ADP-ribosylation factor family)	cytoplasmic	7	43	23.8	High
A0A4X1VSW5	1.29045	0.367871	0.03406	up	yes	1.675	1.298	1	1.449	1.509	1.234	1.676	1.767	1.462	1.796	Katanin p60 ATPase-containing subunit A1 OS=Sus scrofa OX=9823 GN=KATNA1 PE=3 SV=1	K12196;K07767	KATNA1;KATNA1;KATNA1;VPS4;VPS4	GO:0099512(cellular_component:supramolecular fiber); GO:0099513(cellular_component:polymeric cytoskeletal fiber); GO:0035639(molecular_function:purine ribonucleoside triphosphate binding); GO:0003674(molecular_function:molecular_function); GO:0005488(molecular_function:binding); GO:0016887(molecular_function:ATPase activity); GO:0000922(cellular_component:spindle pole); GO:0005874(cellular_compon…	ssc04217(Necroptosis); ssc04144(Endocytosis)	ENOG410XPN7(K:Transcription)	PF00004.30(AAA:ATPase family associated with various cellular activities (AAA)); PF17862.2(AAA_lid_3:AAA+ lid domain); PF09336.11(Vps4_C:Vps4 C terminal oligomerisation domain)	cytoplasmic	2	4	55.9	High
A5GFZ6	1.12903	0.175087	0.5138	no change	no	1.575	1.395	1	1.195	1.567	1.818	1.43	1.167	1.672	2.032	Adenylyltransferase and sulfurtransferase MOCS3 OS=Sus scrofa OX=9823 GN=MOCS3 PE=3 SV=1	K11996;K10686;K10685	MOCS3, UBA4;UBLE1B, SAE2, UBA2;UBE1C, UBA3	GO:0006777(biological_process:Mo-molybdopterin cofactor biosynthetic process); GO:0009451(biological_process:RNA modification); GO:1901362(biological_process:organic cyclic compound biosynthetic process); GO:1901363(molecular_function:heterocyclic compound binding); GO:1901360(biological_process:organic cyclic compound metabolic process); GO:0018198(biological_process:peptidyl-cysteine modificati…	ssc04120(Ubiquitin mediated proteolysis); ssc04122(Sulfur relay system)	COG0607(P:Inorganic ion transport and metabolism)	PF00899.22(ThiF:ThiF family); PF00581.21(Rhodanese:Rhodanese-like domain)	cytoplasmic	2	7	48.9	High
A0A5G2R2R1	0.975383	-0.03596	0.8834	no change	no	1.466	1.503	1	1.793	2.025	1.195	1.535	1.437	1.516	1.375	Uncharacterized protein OS=Sus scrofa OX=9823 GN=DCDC1 PE=4 SV=1					ENOG410XSG2(S:Function unknown)	PF03607.18(DCX:Doublecortin); PF00652.23(Ricin_B_lectin:Ricin-type beta-trefoil lectin domain)	cytoplasmic	1	0	204.8	Medium
A0A480PNR4	1.63968	0.713414	0.1149	up	no	1.843	1.124	1	1.05	1.543	0.901	1.341	2.618	2.296	1.118	Plectin isoform X1-like (Fragment) OS=Sus scrofa OX=9823 PE=4 SV=1	K10381;K10388	PLEC;DSP		ssc05412(Arrhythmogenic right ventricular cardiomyopathy (ARVC))	COG5069(O:Posttranslational modification, protein turnover, chaperones)	PF00681.21(Plectin:Plectin repeat)	cytoplasmic	2	34	91.9	High
A0A4X1U3P1	1.20684	0.271241	0.1376	up	no	1.622	1.344	1	1.324	1.682	1.372	1.389	1.694	1.634	1.773	Pannexin_like domain-containing protein OS=Sus scrofa OX=9823 GN=LRRC8C PE=3 SV=1	K22038	LRRC8;LRRC8;LRRC8;LRRC8	GO:0022607(biological_process:cellular component assembly); GO:0005783(cellular_component:endoplasmic reticulum); GO:0043933(biological_process:macromolecular complex subunit organization); GO:0030154(biological_process:cell differentiation); GO:0005225(molecular_function:volume-sensitive anion channel activity); GO:0034214(biological_process:protein hexamerization); GO:0043229(cellular_component…		COG4886(K:Transcription)	PF12534.9(Pannexin_like:Pannexin-like TM region of LRRC8); PF13855.7(LRR_8:Leucine rich repeat); PF12799.8(LRR_4:Leucine Rich repeats (2 copies)); PF13306.7(LRR_5:BspA type Leucine rich repeat region (6 copies))	ER	2	3	92	High
A0A4X1WCF2	1.54819	0.630585	0.3193	up	no	1.799	1.162	1	0.977	1.43	1.241	1.396	1.341	3.504	0.955	LisH domain-containing protein OS=Sus scrofa OX=9823 GN=SSBP3 PE=4 SV=1			GO:0042127(biological_process:regulation of cell proliferation); GO:1903508(biological_process:positive regulation of nucleic acid-templated transcription); GO:0022607(biological_process:cellular component assembly); GO:0019219(biological_process:regulation of nucleobase-containing compound metabolic process); GO:0080090(biological_process:regulation of primary metabolic process); GO:0019222(biol…		ENOG410XPQX(U:Intracellular trafficking, secretion, and vesicular transport)	PF04503.14(SSDP:Single-stranded DNA binding protein, SSDP)	cytoplasmic	1	4	40.4	High
K7GRH5	1.85342	0.890192	0.1036	up	no	1.922	1.037	1	1.021	1.131	0.996	1.794	3.23	1.091	1.571	Lys-63-specific deubiquitinase OS=Sus scrofa OX=9823 GN=BRCC3 PE=1 SV=3	K03030;K11864	BRCC3, BRCC36;PSMD14, RPN11, POH1	GO:0080090(biological_process:regulation of primary metabolic process); GO:0019222(biological_process:regulation of metabolic process); GO:0048584(biological_process:positive regulation of response to stimulus); GO:0048583(biological_process:regulation of response to stimulus); GO:0043169(molecular_function:cation binding); GO:0007165(biological_process:signal transduction); GO:0031593(molecular_…	ssc03050(Proteasome); ssc03440(Homologous recombination); ssc05169(Epstein-Barr virus infection); ssc04621(NOD-like receptor signaling pathway)	COG1310(S:Function unknown)	PF01398.22(JAB:JAB1/Mov34/MPN/PAD-1 ubiquitin protease); PF18110.2(BRCC36_C:BRCC36 C-terminal helical domain); PF14464.7(Prok-JAB:Prokaryotic homologs of the JAB domain)	cytoplasmic	1	4	32.2	High
Q08353	1.74652	0.804482	0.07751	up	no	1.881	1.077	1	0.506	1.338	1.464	1.949	2.143	0.996	2.435	NF-kappa-B inhibitor alpha OS=Sus scrofa OX=9823 GN=NFKBIA PE=1 SV=1	K02580;K02581;K09258;K04734;K05872	NFKBIA;NFKBIE;NFKB1;NFKBIB;BCL3	GO:0051169(biological_process:nuclear transport); GO:0008104(biological_process:protein localization); GO:0019221(biological_process:cytokine-mediated signaling pathway); GO:0019222(biological_process:regulation of metabolic process); GO:0051049(biological_process:regulation of transport); GO:0048585(biological_process:negative regulation of response to stimulus); GO:0048584(biological_process:po…	ssc04010(MAPK signaling pathway); ssc04657(IL-17 signaling pathway); ssc04014(Ras signaling pathway); ssc05161(Hepatitis B); ssc05145(Toxoplasmosis); ssc05203(Viral carcinogenesis); ssc05200(Pathways in cancer); ssc05146(Amoebiasis); ssc05206(MicroRNAs in cancer); ssc05140(Leishmaniasis); ssc04658(Th1 and Th2 cell differentiation); ssc05142(Chagas disease (American trypanosomiasis)); ssc05167(Kap…	COG0666(S:Function unknown)	PF12796.8(Ank_2:Ankyrin repeats (3 copies)); PF00023.31(Ank:Ankyrin repeat); PF13606.7(Ank_3:Ankyrin repeat); PF13857.7(Ank_5:Ankyrin repeats (many copies)); PF13637.7(Ank_4:Ankyrin repeats (many copies))	cytoplasmic	1	8	35.2	High
A0A287BS45	1.97584	0.982468	0.1135	up	no	1.963	0.9935	1	0.955	1.026	0.993	2.785	1.059	2.95	1.058	Junction mediating and regulatory protein, p53 cofactor OS=Sus scrofa OX=9823 GN=JMY PE=4 SV=2	K20479	WHAMM	GO:0080090(biological_process:regulation of primary metabolic process); GO:0019222(biological_process:regulation of metabolic process); GO:0008064(biological_process:regulation of actin polymerization or depolymerization); GO:0007165(biological_process:signal transduction); GO:0071840(biological_process:cellular component organization or biogenesis); GO:0045786(biological_process:negative regulat…	ssc04530(Tight junction)	ENOG4111J4B(Z:Cytoskeleton)	PF15871.6(JMY:Junction-mediating and -regulatory protein); PF15920.6(WHAMM-JMY_N:N-terminal of Junction-mediating and WASP homolog-associated)	cytoplasmic	6	7	111.6	High
A0A287A0Q2	1.37731	0.461856	0.06234	up	no	1.712	1.243	1	1.082	1.361	1.528	1.423	2.143	1.488	1.795	45 kDa calcium-binding protein OS=Sus scrofa OX=9823 GN=SDF4 PE=1 SV=1	K23901;K19934;K23899	SDF4;;	GO:0005783(cellular_component:endoplasmic reticulum); GO:0043229(cellular_component:intracellular organelle); GO:0003674(molecular_function:molecular_function); GO:0005488(molecular_function:binding); GO:0043167(molecular_function:ion binding); GO:0043227(cellular_component:membrane-bounded organelle); GO:0043226(cellular_component:organelle); GO:0043169(molecular_function:cation binding); GO:000…		ENOG410XSH7(S:Function unknown)	PF00036.33(EF-hand_1:EF hand); PF13499.7(EF-hand_7:EF-hand domain pair); PF13202.7(EF-hand_5:EF hand); PF13833.7(EF-hand_8:EF-hand domain pair)	mitochondrial	3	11	53.7	High
A0A4X1USW5	1.04288	0.060569	0.7885	no change	no	1.508	1.446	1	1.599	1.214	1.971	1.662	1.544	1.437	1.391	Uncharacterized protein OS=Sus scrofa OX=9823 PE=4 SV=1	K12562;K20119	AMPH;AMPH;BIN2	GO:0005737(cellular_component:cytoplasm); GO:0043168(molecular_function:anion binding); GO:0031256(cellular_component:leading edge membrane); GO:0005543(molecular_function:phospholipid binding); GO:0008289(molecular_function:lipid binding); GO:0043167(molecular_function:ion binding); GO:0005575(cellular_component:cellular_component); GO:0003674(molecular_function:molecular_function); GO:0005488(m…	ssc04144(Endocytosis); ssc04666(Fc gamma R-mediated phagocytosis)	ENOG410ZBW1(S:Function unknown)	PF03114.19(BAR:BAR domain); PF14604.7(SH3_9:Variant SH3 domain)	cytoplasmic	1	2	89.8	High
A0A4X1T007	0.874206	-0.193955	0.3754	no change	no	1.376	1.574	1	1.906	1.676	1.715	1.34	1.499	1.443	1.222	Calcium/calmodulin-dependent protein kinase OS=Sus scrofa OX=9823 PE=3 SV=1	K04515;K08795;K06103	CAMK2;CAMK2;CAMK2;CASK;PNCK	GO:0000082(biological_process:G1/S transition of mitotic cell cycle); GO:1901897(biological_process:regulation of relaxation of cardiac muscle); GO:0031344(biological_process:regulation of cell projection organization); GO:0071704(biological_process:organic substance metabolic process); GO:0000166(molecular_function:nucleotide binding); GO:0045664(biological_process:regulation of neuron different…	ssc04012(ErbB signaling pathway); ssc04750(Inflammatory mediator regulation of TRP channels); ssc04114(Oocyte meiosis); ssc05200(Pathways in cancer); ssc05205(Proteoglycans in cancer); ssc04217(Necroptosis); ssc04310(Wnt signaling pathway); ssc04916(Melanogenesis); ssc04911(Insulin secretion); ssc04912(GnRH signaling pathway); ssc04934(Cushing syndrome); ssc04720(Long-term potentiation); ssc04722…	ENOG410XNRX(J:Translation, ribosomal structure and biogenesis)	PF00069.26(Pkinase:Protein kinase domain); PF08332.11(CaMKII_AD:Calcium/calmodulin dependent protein kinase II association domain); PF07714.18(PK_Tyr_Ser-Thr:Protein tyrosine and serine/threonine kinase); PF13474.7(SnoaL_3:SnoaL-like domain); PF14534.7(DUF4440:Domain of unknown function (DUF4440))	mitochondrial	11	32	67.9	High
A0A286ZID4	0.970529	-0.043157	0.8223	no change	no	1.449	1.493	1	1.889	1.595	1.487	1.454	1.414	1.477	1.452	Heat shock protein beta-8 OS=Sus scrofa OX=9823 GN=HSPB8 PE=1 SV=2	K09541;K04455;K09543;K08879;K09542	HSPB8;HSPB1;CRYAB;CRYAA;HSPB2	GO:0009896(biological_process:positive regulation of catabolic process); GO:0009894(biological_process:regulation of catabolic process); GO:0016239(biological_process:positive regulation of macroautophagy); GO:0009893(biological_process:positive regulation of metabolic process); GO:0031329(biological_process:regulation of cellular catabolic process); GO:0031325(biological_process:positive regulat…	ssc04010(MAPK signaling pathway); ssc05146(Amoebiasis); ssc04370(VEGF signaling pathway); ssc05205(Proteoglycans in cancer); ssc04213(Longevity regulating pathway - multiple species); ssc04141(Protein processing in endoplasmic reticulum)	ENOG410YERS(G:Carbohydrate transport and metabolism)	PF00011.22(HSP20:Hsp20/alpha crystallin family)	cytoplasmic	3	15	22.2	High
F1S6B4	0.745843	-0.423056	0.159	down	no	1.256	1.684	1	1.757	1.848	2.129	1.546	1.147	1.305	1.024	Prolargin OS=Sus scrofa OX=9823 GN=PRELP PE=1 SV=3	K08121;K08122;K08123;K08125	PRELP;KERA;FMOD;LUM	GO:0032502(biological_process:developmental process); GO:0005539(molecular_function:glycosaminoglycan binding); GO:0005201(molecular_function:extracellular matrix structural constituent); GO:0007568(biological_process:aging); GO:0007569(biological_process:cell aging); GO:0043167(molecular_function:ion binding); GO:0097367(molecular_function:carbohydrate derivative binding); GO:0048869(biological_…	ssc05205(Proteoglycans in cancer); ssc04350(TGF-beta signaling pathway)	COG4886(S:Function unknown)	PF13855.7(LRR_8:Leucine rich repeat); PF12799.8(LRR_4:Leucine Rich repeats (2 copies)); PF01462.19(LRRNT:Leucine rich repeat N-terminal domain)	extracellular	13	40	43.7	High
A0A5S8MJ01	0.943122	-0.084484	0.7554	no change	no	1.426	1.512	1	1.818	1.225	2.004	1.258	1.396	1.744	1.307	Beta-1,4-galactosyltransferase 5 OS=Sus scrofa OX=9823 GN=B4GALT5 PE=3 SV=1	K07967;K07966;K09905;K07968;K07553	B4GALT5;B4GALT6;B4GALT3;B4GALT1;B4GALT2	GO:0048469(biological_process:cell maturation); GO:0022010(biological_process:central nervous system myelination); GO:0008378(molecular_function:galactosyltransferase activity); GO:0016043(biological_process:cellular component organization); GO:0032989(biological_process:cellular component morphogenesis); GO:0032580(cellular_component:Golgi cisterna membrane); GO:0071840(biological_process:cellul…	ssc00515(Mannose type O-glycan biosynthesis); ssc00514(Other types of O-glycan biosynthesis); ssc00052(Galactose metabolism); ssc00510(N-Glycan biosynthesis); ssc00513(Various types of N-glycan biosynthesis); ssc00512(Mucin type O-glycan biosynthesis); ssc00601(Glycosphingolipid biosynthesis - lacto and neolacto series); ssc00600(Sphingolipid metabolism); ssc00533(Glycosaminoglycan biosynthesis -…	ENOG410ZYYA(U:Intracellular trafficking, secretion, and vesicular transport)	PF13733.7(Glyco_transf_7N:N-terminal region of glycosyl transferase group 7); PF02709.15(Glyco_transf_7C:N-terminal domain of galactosyltransferase)	cytoplasmic	1	2	57.4	High
A0A4X1U3T9	1.40131	0.486777	0.003477	up	yes	1.711	1.221	1	1.338	1.392	1.153	1.869	1.676	1.687	1.612	Uncharacterized protein OS=Sus scrofa OX=9823 GN=CCDC6 PE=4 SV=1	K09288	CCDC6, PTC	GO:0005575(cellular_component:cellular_component); GO:0005829(cellular_component:cytosol); GO:0110165(cellular_component:cellular anatomical entity)	ssc05200(Pathways in cancer); ssc05216(Thyroid cancer)	ENOG410XR5H(S:Function unknown)	PF09755.10(DUF2046:Uncharacterized conserved protein H4 (DUF2046))	cytoplasmic	9	17	53.7	High
I3LDE4	0.814241	-0.296471	0.2246	down	no	1.315	1.615	1	1.93	1.863	1.667	1.466	1.292	1.341	1.161	Polypyrimidine tract binding protein 2 OS=Sus scrofa OX=9823 GN=PTBP2 PE=1 SV=2	K13159;K13218;K14948	PTBP2, NPTB;PTBP1, PTB;HNRNPL	GO:0080090(biological_process:regulation of primary metabolic process); GO:0019222(biological_process:regulation of metabolic process); GO:0030427(cellular_component:site of polarized growth); GO:0021510(biological_process:spinal cord development); GO:0048523(biological_process:negative regulation of cellular process); GO:1901363(molecular_function:heterocyclic compound binding); GO:1901360(biolo…		ENOG410XPMZ(S:Function unknown)	PF11835.9(RRM_8:RRM-like domain); PF00076.23(RRM_1:RNA recognition motif. (a.k.a. RRM, RBD, or RNP domain)); PF13893.7(RRM_5:RNA recognition motif. (a.k.a. RRM, RBD, or RNP domain))	nuclear	1	10	37.9	High
A0A287BDA1	1.09143	0.126218	0.5828	no change	no	1.528	1.4	1	1.145	1.503	1.95	1.438	1.698	1.575	1.403	Nuclear FMR1 interacting protein 2 OS=Sus scrofa OX=9823 GN=NUFIP2 PE=4 SV=1			GO:0010494(cellular_component:cytoplasmic stress granule); GO:0005575(cellular_component:cellular_component); GO:0016604(cellular_component:nuclear body); GO:0035770(cellular_component:ribonucleoprotein granule); GO:0005840(cellular_component:ribosome); GO:0043232(cellular_component:intracellular non-membrane-bounded organelle); GO:0097159(molecular_function:organic cyclic compound binding); GO:0…		ENOG41102P5(S:Function unknown)	PF15293.7(NUFIP2:Nuclear fragile X mental retardation-interacting protein 2)	cytoplasmic	1	3	76.6	High
A0A5G2R6V4	0.636618	-0.6515	0.1375	down	no	1.137	1.786	1	2.56	1.326	2.257	1.118	1.004	1.353	1.074	Pyrroline-5-carboxylate reductase OS=Sus scrofa OX=9823 GN=PYCR1 PE=1 SV=1	K00286	proC;proC	GO:0044283(biological_process:small molecule biosynthetic process); GO:0019752(biological_process:carboxylic acid metabolic process); GO:0016646(molecular_function:oxidoreductase activity, acting on the CH-NH group of donors, NAD or NADP as acceptor); GO:0044249(biological_process:cellular biosynthetic process); GO:0006807(biological_process:nitrogen compound metabolic process); GO:0003674(molecu…	ssc01230(Biosynthesis of amino acids); ssc01100(Metabolic pathways); ssc00330(Arginine and proline metabolism)	COG0345(C:Energy production and conversion)	PF14748.7(P5CR_dimer:Pyrroline-5-carboxylate reductase dimerisation); PF03807.18(F420_oxidored:NADP oxidoreductase coenzyme F420-dependent)	cytoplasmic	4	22	39.5	High
F1SKE2	0.803208	-0.316155	0.3298	down	no	1.302	1.621	1	2.194	1.224	2.067	1.286	1.266	1.249	1.408	Procollagen-lysine 5-dioxygenase OS=Sus scrofa OX=9823 GN=PLOD2 PE=1 SV=4	K13645;K11703;K13646;K00473	PLOD2;PLOD3;PLOD1;GLT25D;GLT25D	GO:1901566(biological_process:organonitrogen compound biosynthetic process); GO:0006520(biological_process:cellular amino acid metabolic process); GO:0005783(cellular_component:endoplasmic reticulum); GO:0046914(molecular_function:transition metal ion binding); GO:0042398(biological_process:cellular modified amino acid biosynthetic process); GO:0044237(biological_process:cellular metabolic proces…	ssc00514(Other types of O-glycan biosynthesis); ssc01100(Metabolic pathways); ssc00310(Lysine degradation)	ENOG410Y4QU(O:Posttranslational modification, protein turnover, chaperones)	PF03452.15(Anp1:Anp1); PF03171.21(2OG-FeII_Oxy:2OG-Fe(II) oxygenase superfamily)	ER	9	14	87.5	High
K7GR72	1.07769	0.107943	0.7433	no change	no	1.512	1.403	1	1.194	1.426	1.992	1.165	1.102	1.687	2.094	Anion exchange protein OS=Sus scrofa OX=9823 GN=SLC4A1 PE=1 SV=1	K13855;K13856;K13575;K06573;K13859	SLC4A1, AE1, CD233;SLC4A2, AE2;SLC4A3, AE3;SLC4A4, NBC1;SLC4A8	GO:0008104(biological_process:protein localization); GO:0007599(biological_process:hemostasis); GO:0080090(biological_process:regulation of primary metabolic process); GO:0019222(biological_process:regulation of metabolic process); GO:0007596(biological_process:blood coagulation); GO:0048468(biological_process:cell development); GO:0140323(molecular_function:solute:anion antiporter activity); GO:…	ssc04972(Pancreatic secretion); ssc04971(Gastric acid secretion); ssc04970(Salivary secretion); ssc04964(Proximal tubule bicarbonate reclamation); ssc04976(Bile secretion); ssc04966(Collecting duct acid secretion)	ENOG410XPHD(S:Function unknown)	PF00955.22(HCO3_cotransp:HCO3- transporter family); PF07565.14(Band_3_cyto:Band 3 cytoplasmic domain)	cytoplasmic	7	10	103.8	High
A0A4X1SZN3	1.06383	0.089267	0.7451	no change	no	1.5	1.41	1	1.374	1.419	1.848	1.219	1.11	1.757	1.913	Hemoglobin subunit epsilon OS=Sus scrofa OX=9823 GN=HBE1 PE=3 SV=1	K13828;K13823;K13822	HBB;HBA;HBM	GO:0005344(molecular_function:oxygen transporter activity); GO:0044248(biological_process:cellular catabolic process); GO:0042744(biological_process:hydrogen peroxide catabolic process); GO:0003674(molecular_function:molecular_function); GO:0005488(molecular_function:binding); GO:0098754(biological_process:detoxification); GO:0043167(molecular_function:ion binding); GO:1901363(molecular_function:…	ssc05144(Malaria); ssc05143(African trypanosomiasis)	COG1018(C:Energy production and conversion)	PF00042.23(Globin:Globin)	cytoplasmic	2	18	16.1	High
F1SA75	1.03784	0.053586	0.7757	no change	no	1.481	1.427	1	1.708	1.674	1.327	1.38	1.684	1.406	1.454	A-kinase anchoring protein 5 OS=Sus scrofa OX=9823 GN=AKAP5 PE=1 SV=1	K16522	AKAP5	GO:0008104(biological_process:protein localization); GO:0031690(molecular_function:adrenergic receptor binding); GO:2000241(biological_process:regulation of reproductive process); GO:0048583(biological_process:regulation of response to stimulus); GO:0031698(molecular_function:beta-2 adrenergic receptor binding); GO:0030346(molecular_function:protein phosphatase 2B binding); GO:0007165(biological_…		ENOG4111833(U:Intracellular trafficking, secretion, and vesicular transport)	PF03832.14(WSK:WSK motif)	cytoplasmic	3	9	47.2	High
A0A480HP74	0.876615	-0.189985	0.6142	no change	no	1.357	1.548	1	1.008	2.262	1.923	1.407	1.113	1.791	1.118	Chitinase-3-like protein 1 OS=Sus scrofa OX=9823 PE=3 SV=1	K01183;K17523	CHI3L1_2;E3.2.1.14;E3.2.1.14;E3.2.1.14	GO:0008104(biological_process:protein localization); GO:0019220(biological_process:regulation of phosphate metabolic process); GO:0005783(cellular_component:endoplasmic reticulum); GO:0019222(biological_process:regulation of metabolic process); GO:0048584(biological_process:positive regulation of response to stimulus); GO:0048583(biological_process:regulation of response to stimulus); GO:0032147(…	ssc00520(Amino sugar and nucleotide sugar metabolism); ssc01100(Metabolic pathways)	COG3325(G:Carbohydrate transport and metabolism)	PF00704.29(Glyco_hydro_18:Glycosyl hydrolases family 18)	extracellular	1	2	42.5	High
A0A480K4Z5	1.01597	0.022861	0.9313	no change	no	1.463	1.44	1	1.238	1.984	1.54	1.249	1.818	1.514	1.271	F-actin monooxygenase OS=Sus scrofa OX=9823 PE=3 SV=1	K21073;K21068;K19947	MICAL;MICAL;MICALL2, JRAB;ACTN2_3;ACTN2_3	GO:0016491(molecular_function:oxidoreductase activity); GO:0080090(biological_process:regulation of primary metabolic process); GO:0019222(biological_process:regulation of metabolic process); GO:0031328(biological_process:positive regulation of cellular biosynthetic process); GO:0043933(biological_process:macromolecular complex subunit organization); GO:0031326(biological_process:regulation of ce…	ssc04530(Tight junction); ssc05412(Arrhythmogenic right ventricular cardiomyopathy (ARVC))	COG5069(U:Intracellular trafficking, secretion, and vesicular transport)	PF00307.32(CH:Calponin homology (CH) domain); PF11971.9(CAMSAP_CH:CAMSAP CH domain); PF00412.23(LIM:LIM domain); PF01494.20(FAD_binding_3:FAD binding domain); PF07992.15(Pyr_redox_2:Pyridine nucleotide-disulphide oxidoreductase)	nuclear	1	2	103.4	High
A0A4X1W442	0.984952	-0.021874	0.927	no change	no	1.44	1.462	1	1.569	1.953	1.328	1.318	1.541	1.703	1.2	Integrin_alpha2 domain-containing protein OS=Sus scrofa OX=9823 PE=3 SV=1	K06485;K06584;K06482;K06585;K06583	ITGA7;ITGA6, CD49f;ITGA3, CD49c;ITGA8;ITGA9	GO:0005575(cellular_component:cellular_component); GO:0098636(cellular_component:protein complex involved in cell adhesion); GO:0032991(cellular_component:macromolecular complex); GO:0098797(cellular_component:plasma membrane protein complex); GO:0043235(cellular_component:receptor complex); GO:0007229(biological_process:integrin-mediated signaling pathway); GO:0009987(biological_process:cellular…	ssc04510(Focal adhesion); ssc04512(ECM-receptor interaction); ssc04514(Cell adhesion molecules (CAMs)); ssc05145(Toxoplasmosis); ssc05200(Pathways in cancer); ssc04151(PI3K-Akt signaling pathway); ssc05165(Human papillomavirus infection); ssc05222(Small cell lung cancer); ssc04810(Regulation of actin cytoskeleton); ssc04640(Hematopoietic cell lineage); ssc05414(Dilated cardiomyopathy (DCM)); ssc0…	ENOG410XPVZ(S:Function unknown)	PF08441.13(Integrin_alpha2:Integrin alpha); PF01839.24(FG-GAP:FG-GAP repeat); PF13517.7(VCBS:Repeat domain in Vibrio, Colwellia, Bradyrhizobium and Shewanella)	plasma membrane	9	9	124.2	High
F1RUJ0	0.824937	-0.277644	0.2713	down	no	1.31	1.588	1	2.088	1.707	1.559	1.414	1.326	1.292	1.21	Adenylyl cyclase-associated protein OS=Sus scrofa OX=9823 GN=CAP2 PE=1 SV=3			GO:0006996(biological_process:organelle organization); GO:0005575(cellular_component:cellular_component); GO:0007010(biological_process:cytoskeleton organization); GO:0000902(biological_process:cell morphogenesis); GO:0008092(molecular_function:cytoskeletal protein binding); GO:0071840(biological_process:cellular component organization or biogenesis); GO:0009987(biological_process:cellular proces…		ENOG410XPXJ(B:Chromatin structure and dynamics); ENOG410XPXJ(K:Transcription)	PF08603.12(CAP_C:Adenylate cyclase associated (CAP) C terminal); PF01213.20(CAP_N:Adenylate cyclase associated (CAP) N terminal)	cytoplasmic	13	47	53.7	High
A0A480TYA2	0.656375	-0.607408	0.4441	down	no	1.148	1.749	1	1.046	3.95	1.001	1.246	1.153	1.107	1.085	Myosin-9 isoform X1 OS=Sus scrofa OX=9823 PE=3 SV=1	K10352;K17751	MYH;MYH;MYH;MYH;MYH6_7	GO:0032432(cellular_component:actin filament bundle); GO:0008104(biological_process:protein localization); GO:0099512(cellular_component:supramolecular fiber); GO:0080090(biological_process:regulation of primary metabolic process); GO:0019222(biological_process:regulation of metabolic process); GO:0030224(biological_process:monocyte differentiation); GO:0048583(biological_process:regulation of re…	ssc05414(Dilated cardiomyopathy (DCM)); ssc04530(Tight junction); ssc04919(Thyroid hormone signaling pathway); ssc04261(Adrenergic signaling in cardiomyocytes); ssc04260(Cardiac muscle contraction); ssc05416(Viral myocarditis); ssc05132(Salmonella infection); ssc04022(cGMP-PKG signaling pathway); ssc05410(Hypertrophic cardiomyopathy (HCM))	COG5022(T:Signal transduction mechanisms)	PF01576.20(Myosin_tail_1:Myosin tail); PF00063.22(Myosin_head:Myosin head (motor domain)); PF02736.20(Myosin_N:Myosin N-terminal SH3-like domain)	cytoplasmic	1	35	226.3	High
F1RKI3	0.872657	-0.196514	0.526	no change	no	1.35	1.547	1	1.454	2.339	1.397	1.371	1.35	1.138	1.539	Histidine triad nucleotide binding protein 1 OS=Sus scrofa OX=9823 GN=HINT1 PE=1 SV=1			GO:0046434(biological_process:organophosphate catabolic process); GO:0019222(biological_process:regulation of metabolic process); GO:0048584(biological_process:positive regulation of response to stimulus); GO:0048583(biological_process:regulation of response to stimulus); GO:0050848(biological_process:regulation of calcium-mediated signaling); GO:0009166(biological_process:nucleotide catabolic pr…		COG0537(F:Nucleotide transport and metabolism); COG0537(G:Carbohydrate transport and metabolism)	PF01230.24(HIT:HIT domain); PF11969.9(DcpS_C:Scavenger mRNA decapping enzyme C-term binding)	cytoplasmic	1	67	13.7	High
F1RRJ1	1.02376	0.033877	0.8748	no change	no	1.465	1.431	1	1.354	1.882	1.488	1.618	1.569	1.491	1.182	Tight junction associated protein 1 OS=Sus scrofa OX=9823 GN=TJAP1 PE=4 SV=4	K06105	TJP4, PILT	GO:0043229(cellular_component:intracellular organelle); GO:0043227(cellular_component:membrane-bounded organelle); GO:0005923(cellular_component:bicellular tight junction); GO:0071840(biological_process:cellular component organization or biogenesis); GO:0031984(cellular_component:organelle subcompartment); GO:0031982(cellular_component:vesicle); GO:0031410(cellular_component:cytoplasmic vesicle);…	ssc04530(Tight junction)	ENOG410Z76C(S:Function unknown)	PF15453.7(Pilt:Protein incorporated later into Tight Junctions)	cytoplasmic	1	2	60.7	High
A0A4X1UEQ1	0.839263	-0.252805	0.4697	no change	no	1.321	1.574	1	1.602	1.221	2.475	1.247	1.227	1.418	1.392	Uncharacterized protein OS=Sus scrofa OX=9823 PE=3 SV=1	K10808	RRM2;RRM2	GO:0022607(biological_process:cellular component assembly); GO:0043933(biological_process:macromolecular complex subunit organization); GO:0061731(molecular_function:ribonucleoside-diphosphate reductase activity); GO:1990204(cellular_component:oxidoreductase complex); GO:0044249(biological_process:cellular biosynthetic process); GO:0034641(biological_process:cellular nitrogen compound metabolic p…	ssc00480(Glutathione metabolism); ssc04115(p53 signaling pathway); ssc01100(Metabolic pathways); ssc00240(Pyrimidine metabolism); ssc00230(Purine metabolism); ssc00983(Drug metabolism - other enzymes)	COG0208(S:Function unknown)	PF00268.22(Ribonuc_red_sm:Ribonucleotide reductase, small chain)	cytoplasmic	2	6	45.2	High
A0A4X1WBE5	0.990371	-0.013958	0.9535	no change	no	1.44	1.454	1	1.888	1.485	1.443	1.083	1.827	1.496	1.352	Uncharacterized protein OS=Sus scrofa OX=9823 PE=3 SV=1	K15494;K08050	PPP1R1A;PPP1R1B, DARPP32	GO:0019212(molecular_function:phosphatase inhibitor activity); GO:0019888(molecular_function:protein phosphatase regulator activity); GO:0030234(molecular_function:enzyme regulator activity); GO:0009987(biological_process:cellular process); GO:0050794(biological_process:regulation of cellular process); GO:0008150(biological_process:biological_process); GO:0050789(biological_process:regulation of …	ssc05031(Amphetamine addiction); ssc05030(Cocaine addiction); ssc04720(Long-term potentiation); ssc05034(Alcoholism); ssc04261(Adrenergic signaling in cardiomyocytes); ssc04728(Dopaminergic synapse); ssc04024(cAMP signaling pathway)	ENOG41125ZM(T:Signal transduction mechanisms)	PF05395.13(DARPP-32:Protein phosphatase inhibitor 1/DARPP-32)	cytoplasmic	1	9	24.5	High
A0A4X1US02	0.802492	-0.317441	0.2119	down	no	1.288	1.605	1	2.031	1.644	1.744	1.435	1.208	1.346	1.165	Uncharacterized protein OS=Sus scrofa OX=9823 GN=SORBS1 PE=4 SV=1	K12171;K23708;K23714;K06086	SORBS1, SH3D5, PONSIN, CAP;;;SH3RF, POSH;SH3RF, POSH		ssc04520(Adherens junction); ssc03320(PPAR signaling pathway); ssc04910(Insulin signaling pathway)	ENOG410XNVJ(U:Intracellular trafficking, secretion, and vesicular transport)	PF14604.7(SH3_9:Variant SH3 domain); PF00018.29(SH3_1:SH3 domain); PF07653.18(SH3_2:Variant SH3 domain); PF02208.17(Sorb:Sorbin homologous domain)	nuclear	2	21	120.6	High
A0A5G2QE78	0.644482	-0.633787	0.1815	down	no	1.133	1.758	1	2.249	1.134	2.648	1.139	1.066	1.318	1.009	Uncharacterized protein OS=Sus scrofa OX=9823 GN=MTHFD2 PE=4 SV=1	K13403;K00288	MTHFD2;MTHFD2;MTHFD	GO:0016787(molecular_function:hydrolase activity); GO:0019752(biological_process:carboxylic acid metabolic process); GO:0034641(biological_process:cellular nitrogen compound metabolic process); GO:0006807(biological_process:nitrogen compound metabolic process); GO:0003674(molecular_function:molecular_function); GO:0005488(molecular_function:binding); GO:0046653(biological_process:tetrahydrofolate…	ssc00670(One carbon pool by folate); ssc01100(Metabolic pathways)	COG0190(H:Coenzyme transport and metabolism)	PF02882.20(THF_DHG_CYH_C:Tetrahydrofolate dehydrogenase/cyclohydrolase, NAD(P)-binding domain); PF00763.24(THF_DHG_CYH:Tetrahydrofolate dehydrogenase/cyclohydrolase, catalytic domain)	mitochondrial	1	5	23.9	High
F1S9T0	1.21286	0.278417	0.1488	up	no	1.584	1.306	1	1.286	1.713	1.224	1.369	1.659	1.727	1.581	DnaJ heat shock protein family (Hsp40) member B4 OS=Sus scrofa OX=9823 GN=DNAJB4 PE=1 SV=2	K09507;K09502;K09503;K09510;K09519	DNAJB4;DNAJB1;DNAJB13;DNAJA1;DNAJA2	GO:0016020(cellular_component:membrane); GO:0006457(biological_process:protein folding); GO:0006458(biological_process:'de novo' protein folding); GO:0003674(molecular_function:molecular_function); GO:0005488(molecular_function:binding); GO:0060590(molecular_function:ATPase regulator activity); GO:0098772(molecular_function:molecular function regulator); GO:0051084(biological_process:'de novo' po…	ssc05164(Influenza A); ssc04141(Protein processing in endoplasmic reticulum)	COG0484(I:Lipid transport and metabolism)	PF01556.19(DnaJ_C:DnaJ C terminal domain); PF00226.32(DnaJ:DnaJ domain)	cytoplasmic	4	18	37.8	High
A0A4X1TQZ8	0.389033	-1.36204	0.0481	down	yes	0.8088	2.079	1	2.412	1.56	3.343	0.841	0.885	0.712	0.797	IF rod domain-containing protein OS=Sus scrofa OX=9823 GN=INA PE=3 SV=1	K04573;K04572;K07610;K07608;K07607	NF66, INA;NEFL, NF-L;DES;PRPH;NEF3, NF-M	GO:0005200(molecular_function:structural constituent of cytoskeleton); GO:0099512(cellular_component:supramolecular fiber); GO:0099513(cellular_component:polymeric cytoskeletal fiber); GO:0043232(cellular_component:intracellular non-membrane-bounded organelle); GO:0043229(cellular_component:intracellular organelle); GO:0043228(cellular_component:non-membrane-bounded organelle); GO:0003674(molecul…	ssc05410(Hypertrophic cardiomyopathy (HCM)); ssc05414(Dilated cardiomyopathy (DCM)); ssc05412(Arrhythmogenic right ventricular cardiomyopathy (ARVC)); ssc05014(Amyotrophic lateral sclerosis (ALS))	ENOG410XPTM(U:Intracellular trafficking, secretion, and vesicular transport)	PF00038.22(Filament:Intermediate filament protein); PF04732.15(Filament_head:Intermediate filament head (DNA binding) region)	mitochondrial	2	7	55.4	High
A0A5G2RN29	1.05849	0.082005	0.7075	no change	no	1.484	1.402	1	1.863	1.359	1.385	1.624	1.684	1.421	1.205	Protein-serine/threonine kinase OS=Sus scrofa OX=9823 GN=PDK3 PE=1 SV=1	K00898;K00905;K12077	PDK1;PDK2_3_4;BCKDK	GO:0019220(biological_process:regulation of phosphate metabolic process); GO:0080090(biological_process:regulation of primary metabolic process); GO:1904183(biological_process:negative regulation of pyruvate dehydrogenase activity); GO:1904182(biological_process:regulation of pyruvate dehydrogenase activity); GO:0031974(cellular_component:membrane-enclosed lumen); GO:0007165(biological_process:si…	ssc04360(Axon guidance); ssc04066(HIF-1 signaling pathway); ssc05230(Central carbon metabolism in cancer)	COG0642(T:Signal transduction mechanisms)	PF10436.10(BCDHK_Adom3:Mitochondrial branched-chain alpha-ketoacid dehydrogenase kinase); PF02518.27(HATPase_c:Histidine kinase-, DNA gyrase B-, and HSP90-like ATPase)	cytoplasmic	3	12	42.4	High
I3LNY3	0.702719	-0.508981	0.1483	down	no	1.189	1.692	1	2.333	1.626	1.807	1.297	0.864	1.46	1.136	Protein phosphatase 1E OS=Sus scrofa OX=9823 GN=PPM1E PE=1 SV=2	K17506;K17505;K04457;K17500;K17501	PPM1E, POPX1;ILKAP;PPM1L, PP2CE;PPM1K, PP2CM;PPM1A, PP2CA		ssc04010(MAPK signaling pathway)	COG0631(S:Function unknown)	PF00481.22(PP2C:Protein phosphatase 2C)	cytoplasmic	1	2	83.4	Medium
A0A287AUH9	0.899736	-0.152426	0.5004	no change	no	1.364	1.516	1	1.929	1.671	1.465	1.308	1.554	1.413	1.183	Synaptopodin 2 OS=Sus scrofa OX=9823 GN=SYNPO2 PE=1 SV=1	K18625;K21112;K23353;K19867	SYNPO;PDLIM1_2_3_4;LDB3;SHROOM	GO:0032432(cellular_component:actin filament bundle); GO:0015629(cellular_component:actin cytoskeleton); GO:0033043(biological_process:regulation of organelle organization); GO:0010638(biological_process:positive regulation of organelle organization); GO:0051128(biological_process:regulation of cellular component organization); GO:0043229(cellular_component:intracellular organelle); GO:0043228(ce…	ssc04530(Tight junction)	ENOG410ZJ02(O:Posttranslational modification, protein turnover, chaperones)	PF00595.25(PDZ:PDZ domain); PF05556.12(Calsarcin:Calcineurin-binding protein (Calsarcin))	nuclear	39	36	135.6	High
A0A5G2QNX0	1.57654	0.656766	0.01634	up	yes	1.761	1.117	1	1.162	1.198	1.108	1.848	1.49	1.444	2.264	Uncharacterized protein OS=Sus scrofa OX=9823 GN=HSD17B11 PE=1 SV=1	K15734;K11146;K11151	SDR16C5;RDH10;DHRS3	GO:0016491(molecular_function:oxidoreductase activity); GO:0006710(biological_process:androgen catabolic process); GO:0043229(cellular_component:intracellular organelle); GO:0043228(cellular_component:non-membrane-bounded organelle); GO:0003674(molecular_function:molecular_function); GO:0043226(cellular_component:organelle); GO:0031224(cellular_component:intrinsic component of membrane); GO:00067…	ssc00830(Retinol metabolism); ssc01100(Metabolic pathways)	COG1028(O:Posttranslational modification, protein turnover, chaperones)	PF00106.26(adh_short:short chain dehydrogenase); PF13561.7(adh_short_C2:Enoyl-(Acyl carrier protein) reductase)	Golgi apparatus	7	32	28.4	High
A0A5G2RN58	0.452196	-1.14498	0.03292	down	yes	0.8958	1.981	1	2.5	1.712	2.712	0.858	0.935	0.984	0.806	Aldehyde dehydrogenase 1 family member A2 OS=Sus scrofa OX=9823 GN=ALDH1A2 PE=1 SV=1	K00128;K00129;K07249	ALDH1A;ALDH1A;E1.2.1.5;ALDH;ALDH	GO:0035108(biological_process:limb morphogenesis); GO:0019222(biological_process:regulation of metabolic process); GO:0051289(biological_process:protein homotetramerization); GO:0048468(biological_process:cell development); GO:0090242(biological_process:retinoic acid receptor signaling pathway involved in somitogenesis); GO:0060324(biological_process:face development); GO:0044283(biological_proce…	ssc00053(Ascorbate and aldarate metabolism); ssc00071(Fatty acid degradation); ssc00380(Tryptophan metabolism); ssc00310(Lysine degradation); ssc01100(Metabolic pathways); ssc05204(Chemical carcinogenesis); ssc00330(Arginine and proline metabolism); ssc00410(beta-Alanine metabolism); ssc00620(Pyruvate metabolism); ssc00982(Drug metabolism - cytochrome P450); ssc00280(Valine, leucine and isoleucin…	COG1012(G:Carbohydrate transport and metabolism)	PF00171.23(Aldedh:Aldehyde dehydrogenase family)	cytoplasmic	10	32	57.6	High
A0A4X1U4K3	0.993759	-0.009033	0.9661	no change	no	1.433	1.442	1	1.592	1.593	1.582	1.564	1.739	1.185	1.244	RNA polymerase II subunit B1 CTD phosphatase RPAP2 homolog OS=Sus scrofa OX=9823 PE=3 SV=1	K20827	RPAP2	GO:0016791(molecular_function:phosphatase activity); GO:0080090(biological_process:regulation of primary metabolic process); GO:0019222(biological_process:regulation of metabolic process); GO:0008420(molecular_function:CTD phosphatase activity); GO:0016311(biological_process:dephosphorylation); GO:0006470(biological_process:protein dephosphorylation); GO:0031323(biological_process:regulation of c…		ENOG410ZZZC(K:Transcription)	PF04181.14(RPAP2_Rtr1:Rtr1/RPAP2 family)	cytoplasmic	1	2	68.5	High
A0A4X1TEH6	1.17398	0.231406	0.6651	no change	no	1.552	1.322	1	0.528	2.298	1.461	1.936	0.545	1.786	1.941	Ig-like domain-containing protein OS=Sus scrofa OX=9823 PE=4 SV=1	K10784	TRAV		ssc04672(Intestinal immune network for IgA production); ssc04014(Ras signaling pathway); ssc04015(Rap1 signaling pathway); ssc05202(Transcriptional misregulation in cancer); ssc05144(Malaria); ssc04658(Th1 and Th2 cell differentiation); ssc05142(Chagas disease (American trypanosomiasis)); ssc05166(Human T-cell leukemia virus 1 infection); ssc05162(Measles); ssc05169(Epstein-Barr virus infection);…	ENOG410YQB2(S:Function unknown); ENOG41115Q6(S:Function unknown)	PF07686.18(V-set:Immunoglobulin V-set domain); PF13927.7(Ig_3:Immunoglobulin domain); PF00047.26(ig:Immunoglobulin domain)	mitochondrial	3	42	10.4	High
F6PXR6	1.00139	0.002008	0.9944	no change	no	1.438	1.436	1	1.566	1.649	1.53	1.484	1.579	1.503	1.184	Four and a half LIM domains protein 1 isoform 5 OS=Sus scrofa OX=9823 PE=4 SV=1	K14380;K14365	FHL1, SLIM1;FHL2	GO:0042391(biological_process:regulation of membrane potential); GO:0003674(molecular_function:molecular_function); GO:0045926(biological_process:negative regulation of growth); GO:0051050(biological_process:positive regulation of transport); GO:0030308(biological_process:negative regulation of cell growth); GO:0051049(biological_process:regulation of transport); GO:0050801(biological_process:ion…	ssc04380(Osteoclast differentiation); ssc04630(Jak-STAT signaling pathway)	ENOG410XSPV(O:Posttranslational modification, protein turnover, chaperones); ENOG410YDMU(O:Posttranslational modification, protein turnover, chaperones)	PF00412.23(LIM:LIM domain)	cytoplasmic	18	61	36.4	High
A0A480V6R5	1.0463	0.065291	0.768	no change	no	1.469	1.404	1	1.551	1.767	1.299	1.596	1.175	1.752	1.352	Tensin-1 isoform X15 OS=Sus scrofa OX=9823 PE=3 SV=1	K08855;K01110;K18080;K09526	TNS;TNS;GAK;PTEN;DNAJC6	GO:0043169(molecular_function:cation binding); GO:0003674(molecular_function:molecular_function); GO:0009987(biological_process:cellular process); GO:0050794(biological_process:regulation of cellular process); GO:0043167(molecular_function:ion binding); GO:0008150(biological_process:biological_process); GO:0007165(biological_process:signal transduction); GO:0065007(biological_process:biological r…	ssc05222(Small cell lung cancer); ssc04115(p53 signaling pathway); ssc05200(Pathways in cancer); ssc05206(MicroRNAs in cancer); ssc04151(PI3K-Akt signaling pathway); ssc05166(Human T-cell leukemia virus 1 infection); ssc05165(Human papillomavirus infection); ssc04218(Cellular senescence); ssc04070(Phosphatidylinositol signaling system); ssc04931(Insulin resistance); ssc01521(EGFR tyrosine kinase …	COG2453(S:Function unknown); ENOG410XSUT(S:Function unknown)	PF08416.14(PTB:Phosphotyrosine-binding domain); PF10409.10(PTEN_C2:C2 domain of PTEN tumour-suppressor protein); PF00017.25(SH2:SH2 domain); PF00130.23(C1_1:Phorbol esters/diacylglycerol binding domain (C1 domain))	cytoplasmic	1	32	197.4	High
A0A286ZLN6	1.51621	0.600473	0.4033	up	no	1.73	1.141	1	0.99	0.959	1.615	1.644	0.741	0.985	3.552	Ig-like domain-containing protein OS=Sus scrofa OX=9823 PE=4 SV=1					ENOG410YQB2(S:Function unknown); ENOG410ZN1U(S:Function unknown)	PF07686.18(V-set:Immunoglobulin V-set domain)	plasma membrane	1	12	16.5	High
A0A4X1UW94	1.1134	0.154975	0.4943	no change	no	1.512	1.358	1	1.345	1.298	1.79	1.685	1.792	1.352	1.22	Oxysterol-binding protein OS=Sus scrofa OX=9823 PE=3 SV=1	K20174;K20463	OSBPL1_2, ORP1_2;OSBPL1_2, ORP1_2;OSBPL3_6_7, ORP3_6_7;OSBPL3_6_7, ORP3_6_7;OSBPL3_6_7, ORP3_6_7	GO:0019897(cellular_component:extrinsic component of plasma membrane); GO:0120020(molecular_function:cholesterol transfer activity); GO:0022607(biological_process:cellular component assembly); GO:0008526(molecular_function:phosphatidylinositol transporter activity); GO:0015918(biological_process:sterol transport); GO:0051289(biological_process:protein homotetramerization); GO:0043933(biological_p…		ENOG410XP9E(S:Function unknown)	PF01237.19(Oxysterol_BP:Oxysterol-binding protein)	cytoplasmic	1	4	33	High
A0A4X1VUF6	1.18841	0.249028	0.1405	no change	no	1.558	1.311	1	1.623	1.223	1.397	1.703	1.615	1.439	1.475	Basigin OS=Sus scrofa OX=9823 GN=BSG PE=4 SV=1			GO:0016020(cellular_component:membrane); GO:0097485(biological_process:neuron projection guidance); GO:0016021(cellular_component:integral component of membrane); GO:0009987(biological_process:cellular process); GO:0006928(biological_process:movement of cell or subcellular component); GO:0005575(cellular_component:cellular_component); GO:0008150(biological_process:biological_process); GO:0110165(…		ENOG4111V1Q(U:Intracellular trafficking, secretion, and vesicular transport)	PF13927.7(Ig_3:Immunoglobulin domain); PF13895.7(Ig_2:Immunoglobulin domain); PF00047.26(ig:Immunoglobulin domain); PF07679.17(I-set:Immunoglobulin I-set domain)	plasma membrane	5	20	29.9	High
A0A4X1W6X4	1.94356	0.958702	0.2508	up	no	1.894	0.9745	1	0.516	0.995	1.387	0.773	3.878	1.866	1.057	Methyltransf_11 domain-containing protein OS=Sus scrofa OX=9823 PE=4 SV=1			GO:0043228(cellular_component:non-membrane-bounded organelle); GO:0043232(cellular_component:intracellular non-membrane-bounded organelle); GO:0008150(biological_process:biological_process); GO:0016021(cellular_component:integral component of membrane); GO:0005811(cellular_component:lipid particle); GO:0043229(cellular_component:intracellular organelle); GO:0005575(cellular_component:cellular_com…		ENOG4111EZC(S:Function unknown)	PF08241.13(Methyltransf_11:Methyltransferase domain); PF13489.7(Methyltransf_23:Methyltransferase domain); PF13649.7(Methyltransf_25:Methyltransferase domain); PF13847.7(Methyltransf_31:Methyltransferase domain); PF08242.13(Methyltransf_12:Methyltransferase domain); PF01209.19(Ubie_methyltran:ubiE/COQ5 methyltransferase family); PF05148.16(Methyltransf_8:Hypothetical methyltransferase)	Golgi apparatus	1	11	28.2	High
A0A4X1UE92	1.06705	0.093629	0.727	no change	no	1.48	1.387	1	1.225	1.444	1.88	1.361	1.099	1.555	1.904	Spectrin beta chain OS=Sus scrofa OX=9823 GN=SPTB PE=3 SV=1	K05699;K06115;K06114	SPTB;SPTB;SPTA;SPTA;ACTN1_4	GO:0008064(biological_process:regulation of actin polymerization or depolymerization); GO:0007165(biological_process:signal transduction); GO:0005198(molecular_function:structural molecule activity); GO:0023014(biological_process:signal transduction by protein phosphorylation); GO:0051494(biological_process:negative regulation of cytoskeleton organization); GO:0051493(biological_process:regulatio…	ssc04670(Leukocyte transendothelial migration); ssc04510(Focal adhesion); ssc05146(Amoebiasis); ssc04520(Adherens junction); ssc05203(Viral carcinogenesis); ssc04530(Tight junction); ssc04810(Regulation of actin cytoskeleton); ssc05322(Systemic lupus erythematosus); ssc04210(Apoptosis)	COG5069(U:Intracellular trafficking, secretion, and vesicular transport)	PF00435.22(Spectrin:Spectrin repeat); PF00307.32(CH:Calponin homology (CH) domain); PF15410.7(PH_9:Pleckstrin homology domain); PF00169.30(PH:PH domain); PF11971.9(CAMSAP_CH:CAMSAP CH domain)	cytoplasmic	5	4	269.7	High
A0A480W6C8	0.688679	-0.538096	0.07559	down	no	1.168	1.696	1	2.003	1.717	2.063	1.171	1.173	1.239	1.091	Collagen alpha-2(VI) chain isoform 2C2 OS=Sus scrofa OX=9823 PE=4 SV=1	K06238;K23619	COL6A;COL6A;COL6A;COL28A	GO:0042383(cellular_component:sarcolemma); GO:0016020(cellular_component:membrane); GO:0031012(cellular_component:extracellular matrix); GO:0005575(cellular_component:cellular_component); GO:0044877(molecular_function:macromolecular complex binding); GO:0005488(molecular_function:binding); GO:0005886(cellular_component:plasma membrane); GO:0003674(molecular_function:molecular_function); GO:000551…	ssc04151(PI3K-Akt signaling pathway); ssc04510(Focal adhesion); ssc05165(Human papillomavirus infection); ssc04512(ECM-receptor interaction); ssc04974(Protein digestion and absorption)	ENOG410XNMM(S:Function unknown); ENOG410XT53(O:Posttranslational modification, protein turnover, chaperones)	PF00092.29(VWA:von Willebrand factor type A domain); PF01391.19(Collagen:Collagen triple helix repeat (20 copies)); PF13519.7(VWA_2:von Willebrand factor type A domain)	ER	23	28	109	High
Q27HS3	1.12946	0.175639	0.5706	no change	no	1.518	1.344	1	1.374	2.017	0.987	1.494	1.889	1.579	1.111	Vascular smooth muscle alpha-actin (Fragment) OS=Sus scrofa OX=9823 PE=2 SV=1	K12314;K12315;K05692;K12313	ACTG2;ACTA2;ACTB_G1;ACTB_G1;ACTC1	GO:0015629(cellular_component:actin cytoskeleton); GO:0019222(biological_process:regulation of metabolic process); GO:0035639(molecular_function:purine ribonucleoside triphosphate binding); GO:1901363(molecular_function:heterocyclic compound binding); GO:0030175(cellular_component:filopodium); GO:0043229(cellular_component:intracellular organelle); GO:0043228(cellular_component:non-membrane-bound…	ssc04670(Leukocyte transendothelial migration); ssc04390(Hippo signaling pathway); ssc04015(Rap1 signaling pathway); ssc04520(Adherens junction); ssc04371(Apelin signaling pathway); ssc05205(Proteoglycans in cancer); ssc05225(Hepatocellular carcinoma); ssc05164(Influenza A); ssc04270(Vascular smooth muscle contraction); ssc04210(Apoptosis); ssc04919(Thyroid hormone signaling pathway); ssc05418(Fl…	COG5277(K:Transcription)	PF00022.20(Actin:Actin)	cytoplasmic	1	88	7.9	High
F1RIW3	0.933108	-0.099884	0.6076	no change	no	1.381	1.48	1	1.87	1.515	1.534	1.334	1.426	1.445	1.319	Palladin isoform X1 OS=Sus scrofa OX=9823 GN=PALLD PE=1 SV=2	K19875;K12567;K22029;K22028;K08809	PALLD;MYPN;MYOT;TTN;SPEG		ssc05414(Dilated cardiomyopathy (DCM)); ssc05410(Hypertrophic cardiomyopathy (HCM))	ENOG41103YT(S:Function unknown)	PF07679.17(I-set:Immunoglobulin I-set domain); PF13927.7(Ig_3:Immunoglobulin domain); PF13895.7(Ig_2:Immunoglobulin domain); PF00047.26(ig:Immunoglobulin domain); PF07686.18(V-set:Immunoglobulin V-set domain)	cytoplasmic	20	24	142.3	High
A0A4X1UGC9	1.0657	0.091807	0.6244	no change	no	1.476	1.385	1	1.683	1.663	1.193	1.587	1.452	1.484	1.38	DNA helicase OS=Sus scrofa OX=9823 GN=MCM8 PE=3 SV=1	K02210;K10738;K02212;K02540;K02542	MCM2;MCM4, CDC54;MCM9;MCM7, CDC47;MCM6	GO:0003676(molecular_function:nucleic acid binding); GO:0035639(molecular_function:purine ribonucleoside triphosphate binding); GO:0016817(molecular_function:hydrolase activity, acting on acid anhydrides); GO:0090304(biological_process:nucleic acid metabolic process); GO:0034641(biological_process:cellular nitrogen compound metabolic process); GO:0006807(biological_process:nitrogen compound metab…	ssc04110(Cell cycle); ssc03030(DNA replication)	COG1241(S:Function unknown)	PF00493.24(MCM:MCM P-loop domain); PF17855.2(MCM_lid:MCM AAA-lid domain); PF17207.4(MCM_OB:MCM OB domain); PF01078.22(Mg_chelatase:Magnesium chelatase, subunit ChlI); PF07728.15(AAA_5:AAA domain (dynein-related subfamily))	nuclear	1	1	92.8	High
A0A4X1U2S3	1.16515	0.220518	0.1566	no change	no	1.538	1.32	1	1.49	1.538	1.253	1.684	1.541	1.437	1.49	Uncharacterized protein OS=Sus scrofa OX=9823 GN=MPP6 PE=3 SV=1	K06103;K06091	CASK;MPP5, PALS1		ssc05165(Human papillomavirus infection); ssc04530(Tight junction); ssc04390(Hippo signaling pathway)	COG0194(O:Posttranslational modification, protein turnover, chaperones)	PF00625.22(Guanylate_kin:Guanylate kinase); PF02828.17(L27:L27 domain); PF00595.25(PDZ:PDZ domain); PF07653.18(SH3_2:Variant SH3 domain); PF00018.29(SH3_1:SH3 domain)	cytoplasmic	4	10	61.1	High
A0A4X1UIB5	0.844315	-0.244146	0.4459	no change	no	1.307	1.548	1	1.527	2.336	1.331	1.489	1.41	1.141	1.187	Carnitine O-palmitoyltransferase OS=Sus scrofa OX=9823 GN=CPT1B PE=3 SV=1	K05940;K19524;K00624;K19523;K08765	CPT1B;CPT1A;CPT1C;E2.3.1.7;CROT	GO:0006575(biological_process:cellular modified amino acid metabolic process); GO:0034440(biological_process:lipid oxidation); GO:0006631(biological_process:fatty acid metabolic process); GO:0006635(biological_process:fatty acid beta-oxidation); GO:0006869(biological_process:lipid transport); GO:0019752(biological_process:carboxylic acid metabolic process); GO:0044248(biological_process:cellular …	ssc01212(Fatty acid metabolism); ssc00071(Fatty acid degradation); ssc03320(PPAR signaling pathway); ssc04920(Adipocytokine signaling pathway); ssc04931(Insulin resistance); ssc04152(AMPK signaling pathway); ssc04922(Glucagon signaling pathway); ssc04146(Peroxisome); ssc04714(Thermogenesis)	ENOG410XNZ9(J:Translation, ribosomal structure and biogenesis)	PF00755.21(Carn_acyltransf:Choline/Carnitine o-acyltransferase); PF16484.6(CPT_N:Carnitine O-palmitoyltransferase N-terminus)	cytoplasmic	1	2	84.3	High
A0A480L1L0	1.07715	0.107215	0.4475	no change	no	1.48	1.374	1	1.558	1.5	1.436	1.405	1.558	1.478	1.478	Anion exchange protein OS=Sus scrofa OX=9823 PE=3 SV=1	K13855;K13856;K13575;K06573;K13859	SLC4A2, AE2;SLC4A3, AE3;SLC4A1, AE1, CD233;SLC4A4, NBC1;SLC4A8	GO:0030004(biological_process:cellular monovalent inorganic cation homeostasis); GO:0098590(cellular_component:plasma membrane region); GO:0015701(biological_process:bicarbonate transport); GO:0048565(biological_process:digestive tract development); GO:0005515(molecular_function:protein binding); GO:0050801(biological_process:ion homeostasis); GO:0005886(cellular_component:plasma membrane); GO:00…	ssc04972(Pancreatic secretion); ssc04971(Gastric acid secretion); ssc04970(Salivary secretion); ssc04964(Proximal tubule bicarbonate reclamation); ssc04976(Bile secretion); ssc04966(Collecting duct acid secretion)	ENOG410XPHD(U:Intracellular trafficking, secretion, and vesicular transport)	PF00955.22(HCO3_cotransp:HCO3- transporter family); PF07565.14(Band_3_cyto:Band 3 cytoplasmic domain)	cytoplasmic	2	2	136.5	High
A0A480SY58	0.92178	-0.117505	0.5468	no change	no	1.367	1.483	1	1.851	1.481	1.6	1.296	1.369	1.45	1.354	Far upstream element-binding protein 1 isoform X9 OS=Sus scrofa OX=9823 PE=4 SV=1	K22029;K12567;K08809;K00907	TTN;PALLD;MYLK;SPEG		ssc04510(Focal adhesion); ssc04022(cGMP-PKG signaling pathway); ssc04371(Apelin signaling pathway); ssc04921(Oxytocin signaling pathway); ssc04971(Gastric acid secretion); ssc04611(Platelet activation); ssc04270(Vascular smooth muscle contraction); ssc04810(Regulation of actin cytoskeleton); ssc04020(Calcium signaling pathway); ssc05414(Dilated cardiomyopathy (DCM)); ssc05410(Hypertrophic cardiom…	ENOG4110P6X(Z:Cytoskeleton)	PF07679.17(I-set:Immunoglobulin I-set domain); PF13927.7(Ig_3:Immunoglobulin domain); PF00047.26(ig:Immunoglobulin domain)	cytoplasmic	11	16	79.2	High
A0A286ZVB7	0.611425	-0.709752	0.06512	down	no	1.081	1.768	1	2.307	1.624	2.142	1.314	0.971	1.006	1.034	Dermatopontin OS=Sus scrofa OX=9823 GN=DPT PE=3 SV=1			GO:0042127(biological_process:regulation of cell proliferation); GO:0008285(biological_process:negative regulation of cell proliferation); GO:0009987(biological_process:cellular process); GO:0097435(biological_process:fibril organization); GO:0043062(biological_process:extracellular structure organization); GO:0016043(biological_process:cellular component organization); GO:0050794(biological_proc…		ENOG4111HSK(S:Function unknown)	PF14704.7(DERM:Dermatopontin)	extracellular	6	45	24	High
A0A480JD82	1.05632	0.079044	0.7511	no change	no	1.463	1.385	1	1.499	1.653	1.388	1.597	1.073	1.255	1.927	Zinc finger CCCH-type antiviral protein 1-like OS=Sus scrofa OX=9823 PE=4 SV=1	K15259	PARP7S	GO:0005575(cellular_component:cellular_component); GO:0005829(cellular_component:cytosol); GO:0110165(cellular_component:cellular anatomical entity)		ENOG4111C4T(S:Function unknown)	PF18606.2(HTH_53:Zap helix turn helix N-terminal domain)	extracellular	1	3	32.9	High
A0A4X1THY8	0.664524	-0.589608	0.129	down	no	1.137	1.711	1	2.069	2.418	1.357	1.122	1.037	1.231	1.157	Glutathione transferase OS=Sus scrofa OX=9823 PE=3 SV=1	K15729;K00799	PTGES;GST, gst	GO:0005641(cellular_component:nuclear envelope lumen); GO:0031970(cellular_component:organelle envelope lumen); GO:0031974(cellular_component:membrane-enclosed lumen); GO:0044281(biological_process:small molecule metabolic process); GO:0044283(biological_process:small molecule biosynthetic process); GO:0016860(molecular_function:intramolecular oxidoreductase activity); GO:0051716(biological_proce…	ssc00480(Glutathione metabolism); ssc05200(Pathways in cancer); ssc05418(Fluid shear stress and atherosclerosis); ssc01100(Metabolic pathways); ssc05204(Chemical carcinogenesis); ssc05225(Hepatocellular carcinoma); ssc00982(Drug metabolism - cytochrome P450); ssc00983(Drug metabolism - other enzymes); ssc00980(Metabolism of xenobiotics by cytochrome P450); ssc01524(Platinum drug resistance); ssc0…	ENOG4111VJG(O:Posttranslational modification, protein turnover, chaperones)	PF01124.19(MAPEG:MAPEG family)	peroxisomal	1	4	23.2	High
A0A4X1UBE7	1.02063	0.029454	0.8959	no change	no	1.435	1.406	1	1.735	1.16	1.729	1.467	1.494	1.608	1.171	Uncharacterized protein OS=Sus scrofa OX=9823 GN=MCRIP1 PE=3 SV=1					ENOG411247K(O:Posttranslational modification, protein turnover, chaperones)	PF14799.7(FAM195:FAM195 family)	cytoplasmic	1	11	11	High
A0A287A3C9	0.988796	-0.016256	0.9336	no change	no	1.412	1.428	1	1.807	1.551	1.352	1.351	1.524	1.437	1.337	Inositol 1,4,5-triphosphate receptor associated 1 OS=Sus scrofa OX=9823 GN=IRAG1 PE=1 SV=1	K12337	MRVI1, IRAG	GO:0005575(cellular_component:cellular_component); GO:0016021(cellular_component:integral component of membrane); GO:0110165(cellular_component:cellular anatomical entity); GO:0031224(cellular_component:intrinsic component of membrane)	ssc04022(cGMP-PKG signaling pathway); ssc04270(Vascular smooth muscle contraction)	ENOG410XVI5(U:Intracellular trafficking, secretion, and vesicular transport)	PF05781.13(MRVI1:MRVI1 protein)	cytoplasmic	15	21	86.4	High
A0A4P8EUK3	1.12024	0.163807	0.4435	no change	no	1.5	1.339	1	1.552	1.187	1.616	1.835	1.221	1.539	1.403	MALT1 OS=Sus scrofa OX=9823 PE=2 SV=1	K19511;K06777;K05695;K06255;K07369	MALT1;PTPRF, LAR;HSPG2;PXDN, VPO1;PTPRD	GO:0004175(molecular_function:endopeptidase activity); GO:0080090(biological_process:regulation of primary metabolic process); GO:0019222(biological_process:regulation of metabolic process); GO:0031326(biological_process:regulation of cellular biosynthetic process); GO:0031323(biological_process:regulation of cellular metabolic process); GO:0070011(molecular_function:peptidase activity, acting on…	ssc04662(B cell receptor signaling pathway); ssc04660(T cell receptor signaling pathway); ssc04910(Insulin signaling pathway); ssc04064(NF-kappa B signaling pathway); ssc05152(Tuberculosis); ssc04931(Insulin resistance); ssc05205(Proteoglycans in cancer); ssc04520(Adherens junction); ssc04512(ECM-receptor interaction); ssc05161(Hepatitis B); ssc04625(C-type lectin receptor signaling pathway); ssc…	COG4249(S:Function unknown)	PF18703.2(MALT1_Ig:MALT1 Ig-like domain); PF13895.7(Ig_2:Immunoglobulin domain); PF13927.7(Ig_3:Immunoglobulin domain); PF00656.23(Peptidase_C14:Caspase domain); PF00047.26(ig:Immunoglobulin domain); PF07679.17(I-set:Immunoglobulin I-set domain); PF16680.6(Ig_4:T-cell surface glycoprotein CD3 delta chain)	cytoplasmic	2	3	94.7	High
A0A286ZI97	1.18644	0.24664	0.3426	no change	no	1.54	1.298	1	1.145	1.32	1.725	1.278	1.946	1.219	1.715	Peptidoglycan-recognition protein OS=Sus scrofa OX=9823 GN=PGLYRP1 PE=1 SV=1			GO:0005488(molecular_function:binding); GO:0009595(biological_process:detection of biotic stimulus); GO:0038187(molecular_function:pattern recognition receptor activity); GO:0030203(biological_process:glycosaminoglycan metabolic process); GO:0051239(biological_process:regulation of multicellular organismal process); GO:0019222(biological_process:regulation of metabolic process); GO:0008745(molecu…		ENOG4111PQD(M:Cell wall/membrane/envelope biogenesis)	PF01510.26(Amidase_2:N-acetylmuramoyl-L-alanine amidase)	extracellular	2	15	24.2	High
A0A480VY62	0.629523	-0.667668	0.08645	down	no	1.096	1.741	1	2	1.531	2.434	1.062	1.258	1.116	0.949	160 kDa neurofilament protein OS=Sus scrofa OX=9823 PE=3 SV=1	K04573;K04572;K07608;K05640;K04574	NEF3, NF-M;NF66, INA;NEFH, NF-H;NEFL, NF-L;GFAP	GO:0022607(biological_process:cellular component assembly); GO:0099512(cellular_component:supramolecular fiber); GO:0099513(cellular_component:polymeric cytoskeletal fiber); GO:0003674(molecular_function:molecular_function); GO:0071840(biological_process:cellular component organization or biogenesis); GO:0099080(cellular_component:supramolecular complex); GO:0045110(biological_process:intermediat…	ssc04630(Jak-STAT signaling pathway); ssc05014(Amyotrophic lateral sclerosis (ALS))	ENOG410XPTM(Z:Cytoskeleton)	PF00038.22(Filament:Intermediate filament protein); PF04732.15(Filament_head:Intermediate filament head (DNA binding) region)	nuclear	5	7	99.1	High
A0A481AUZ6	0.697842	-0.519028	0.1664	down	no	1.164	1.668	1	2.261	1.707	1.706	0.91	1.476	1.5	0.772	Zyxin OS=Sus scrofa OX=9823 PE=4 SV=1	K16682;K16676;K12792;K06273	ZYX;TRIP6;LPP;AJUBA, LIMD1, WTIP	GO:0032432(cellular_component:actin filament bundle); GO:0030038(biological_process:contractile actin filament bundle assembly); GO:0005829(cellular_component:cytosol); GO:0022607(biological_process:cellular component assembly); GO:0070887(biological_process:cellular response to chemical stimulus); GO:0032101(biological_process:regulation of response to external stimulus); GO:0007015(biological_p…	ssc04510(Focal adhesion); ssc04390(Hippo signaling pathway); ssc04621(NOD-like receptor signaling pathway); ssc04392(Hippo signaling pathway - multiple species)	ENOG410Y3GP(O:Posttranslational modification, protein turnover, chaperones)	PF00412.23(LIM:LIM domain)	cytoplasmic	1	31	61.1	High
A0A4X1UCR5	1.36706	0.451073	0.1156	up	no	1.635	1.196	1	1.055	1.52	1.21	1.478	1.292	1.53	2.241	Uncharacterized protein OS=Sus scrofa OX=9823 GN=GTPBP10 PE=4 SV=1	K03979	obgE, cgtA, MTG2	GO:0035639(molecular_function:purine ribonucleoside triphosphate binding); GO:0043229(cellular_component:intracellular organelle); GO:0043228(cellular_component:non-membrane-bounded organelle); GO:0003674(molecular_function:molecular_function); GO:0005488(molecular_function:binding); GO:0003676(molecular_function:nucleic acid binding); GO:0000166(molecular_function:nucleotide binding); GO:1901363…		COG0536(S:Function unknown)	PF01926.24(MMR_HSR1:50S ribosome-binding GTPase); PF02421.19(FeoB_N:Ferrous iron transport protein B)	mitochondrial	1	7	34.6	High
A0A4X1VQP1	0.863636	-0.211504	0.3339	no change	no	1.311	1.518	1	1.93	1.496	1.646	1.36	1.358	1.244	1.283	Rho-GAP domain-containing protein OS=Sus scrofa OX=9823 PE=4 SV=1	K08878;K20639;K20636;K20637;K08773	ARHGAP18_28_40;BCR1, BCR;ARHGAP15;ARHGAP12_27;RALBP1	GO:0009987(biological_process:cellular process); GO:0050794(biological_process:regulation of cellular process); GO:0065007(biological_process:biological regulation); GO:0007165(biological_process:signal transduction); GO:0008150(biological_process:biological_process); GO:0050789(biological_process:regulation of biological process)	ssc04014(Ras signaling pathway); ssc05200(Pathways in cancer); ssc05220(Chronic myeloid leukemia); ssc05212(Pancreatic cancer)	ENOG410XQ10(U:Intracellular trafficking, secretion, and vesicular transport)	PF00620.28(RhoGAP:RhoGAP domain)	cytoplasmic	1	1	80	High
A0A287BQI6	1.09407	0.12971	0.353	no change	no	1.477	1.35	1	1.568	1.387	1.445	1.485	1.548	1.456	1.417	Basic leucine zipper and W2 domains 2 OS=Sus scrofa OX=9823 GN=BZW2 PE=1 SV=1	K03240	EIF2B5	GO:0005737(cellular_component:cytoplasm); GO:0032502(biological_process:developmental process); GO:0003674(molecular_function:molecular_function); GO:0030154(biological_process:cell differentiation); GO:0007399(biological_process:nervous system development); GO:0048869(biological_process:cellular developmental process); GO:0016020(cellular_component:membrane); GO:0045296(molecular_function:cadher…	ssc03013(RNA transport); ssc05168(Herpes simplex virus 1 infection)	ENOG410XR08(S:Function unknown)	PF02020.19(W2:eIF4-gamma/eIF5/eIF2-epsilon)	cytoplasmic	8	20	48.1	High
A0A4X1V4A6	0.639211	-0.645636	0.1357	down	no	1.102	1.724	1	1.983	1.321	2.593	1.173	1.065	0.932	1.24	Matrix Gla protein OS=Sus scrofa OX=9823 PE=3 SV=1			GO:0005201(molecular_function:extracellular matrix structural constituent); GO:0030154(biological_process:cell differentiation); GO:0008147(molecular_function:structural constituent of bone); GO:0031012(cellular_component:extracellular matrix); GO:0050789(biological_process:regulation of biological process); GO:0001502(biological_process:cartilage condensation); GO:0001503(biological_process:ossi…		ENOG410Y2RM(O:Posttranslational modification, protein turnover, chaperones)		extracellular	1	9	14.9	High
A0A4X1U5R4	1.06204	0.086843	0.5531	no change	no	1.455	1.37	1	1.511	1.592	1.379	1.417	1.537	1.474	1.393	Uncharacterized protein OS=Sus scrofa OX=9823 PE=3 SV=1	K05699;K21073;K06115	ACTN1_4;ACTN1_4;ACTN2_3;ACTN2_3;SPTB	GO:0007015(biological_process:actin filament organization); GO:0003674(molecular_function:molecular_function); GO:0022607(biological_process:cellular component assembly); GO:0061572(biological_process:actin filament bundle organization); GO:0005515(molecular_function:protein binding); GO:0043169(molecular_function:cation binding); GO:0097435(biological_process:fibril organization); GO:0009987(bio…	ssc04670(Leukocyte transendothelial migration); ssc04510(Focal adhesion); ssc05146(Amoebiasis); ssc04520(Adherens junction); ssc05203(Viral carcinogenesis); ssc04530(Tight junction); ssc04810(Regulation of actin cytoskeleton); ssc05322(Systemic lupus erythematosus); ssc05412(Arrhythmogenic right ventricular cardiomyopathy (ARVC))	COG5069(U:Intracellular trafficking, secretion, and vesicular transport)	PF00435.22(Spectrin:Spectrin repeat); PF00307.32(CH:Calponin homology (CH) domain); PF08726.11(EFhand_Ca_insen:Ca2+ insensitive EF hand); PF00036.33(EF-hand_1:EF hand); PF11971.9(CAMSAP_CH:CAMSAP CH domain); PF13833.7(EF-hand_8:EF-hand domain pair); PF13499.7(EF-hand_7:EF-hand domain pair)	cytoplasmic	2	51	102.4	High
A0A4X1VYQ8	1.03752	0.053136	0.7453	no change	no	1.438	1.386	1	1.626	1.531	1.386	1.476	1.601	1.309	1.364	Caveolin OS=Sus scrofa OX=9823 PE=3 SV=1	K12958;K06278;K12959	CAV1;CAV3;CAV2	GO:0038166(biological_process:angiotensin-activated signaling pathway); GO:0048585(biological_process:negative regulation of response to stimulus); GO:0048583(biological_process:regulation of response to stimulus); GO:0061024(biological_process:membrane organization); GO:0007165(biological_process:signal transduction); GO:0044325(molecular_function:ion channel binding); GO:0098772(molecular_funct…	ssc04510(Focal adhesion); ssc05205(Proteoglycans in cancer); ssc05100(Bacterial invasion of epithelial cells); ssc05418(Fluid shear stress and atherosclerosis); ssc05416(Viral myocarditis); ssc04144(Endocytosis)	ENOG4111HJR(U:Intracellular trafficking, secretion, and vesicular transport)	PF01146.18(Caveolin:Caveolin)	cytoplasmic	5	26	28.3	High
Q8HZV3	0.762172	-0.391811	0.2639	down	no	1.221	1.602	1	1.921	1.221	2.266	1.189	1.079	1.482	1.134	Transferrin receptor protein 1 OS=Sus scrofa OX=9823 GN=TFRC PE=2 SV=1	K01301;K23910;K14592;K06503	TFRC, CD71;TFR2;FOLH1, GCPII;NAALAD	GO:0032880(biological_process:regulation of protein localization); GO:0008104(biological_process:protein localization); GO:0019220(biological_process:regulation of phosphate metabolic process); GO:0080090(biological_process:regulation of primary metabolic process); GO:0019222(biological_process:regulation of metabolic process); GO:0048584(biological_process:positive regulation of response to stim…	ssc01100(Metabolic pathways); ssc04066(HIF-1 signaling pathway); ssc04977(Vitamin digestion and absorption); ssc04216(Ferroptosis); ssc04640(Hematopoietic cell lineage); ssc04144(Endocytosis); ssc04145(Phagosome); ssc00250(Alanine, aspartate and glutamate metabolism)	COG2234(S:Function unknown)	PF04389.18(Peptidase_M28:Peptidase family M28); PF04253.16(TFR_dimer:Transferrin receptor-like dimerisation domain); PF02225.23(PA:PA domain)	peroxisomal	4	5	86.1	High
B2ZFN7	1.04793	0.067543	0.6824	no change	no	1.443	1.377	1	1.604	1.624	1.28	1.552	1.436	1.422	1.362	Actin (Fragment) OS=Sus scrofa OX=9823 PE=2 SV=1	K12314;K12315;K05692;K10354;K12313	ACTC1;ACTA1;ACTG2;ACTA2;ACTB_G1	GO:0099512(cellular_component:supramolecular fiber); GO:0015629(cellular_component:actin cytoskeleton); GO:0019222(biological_process:regulation of metabolic process); GO:0035639(molecular_function:purine ribonucleoside triphosphate binding); GO:1901363(molecular_function:heterocyclic compound binding); GO:0017022(molecular_function:myosin binding); GO:0006928(biological_process:movement of cell …	ssc04670(Leukocyte transendothelial migration); ssc04390(Hippo signaling pathway); ssc04015(Rap1 signaling pathway); ssc04520(Adherens junction); ssc04371(Apelin signaling pathway); ssc05205(Proteoglycans in cancer); ssc05225(Hepatocellular carcinoma); ssc05164(Influenza A); ssc04270(Vascular smooth muscle contraction); ssc04210(Apoptosis); ssc04919(Thyroid hormone signaling pathway); ssc05418(Fl…	COG5277(Z:Cytoskeleton)	PF00022.20(Actin:Actin)	cytoplasmic	3	70	27.4	High
A0A481ADG7	0.924915	-0.112608	0.581	no change	no	1.355	1.465	1	1.567	1.458	1.835	1.381	1.445	1.139	1.454	Protein CASP OS=Sus scrofa OX=9823 PE=3 SV=1	K09313	CUTL			ENOG410XPRP(U:Intracellular trafficking, secretion, and vesicular transport)	PF08172.13(CASP_C:CASP C terminal)	cytoplasmic	1	18	77.4	High
A0A287BDV3	2.08539	1.06031	0.171	up	no	1.905	0.9135	1	1.236	0.842	0.576	3.472	1.187	0.669	2.292	Ig-like domain-containing protein OS=Sus scrofa OX=9823 PE=1 SV=2					ENOG410YQB2(S:Function unknown); ENOG410ZN1U(S:Function unknown)	PF07686.18(V-set:Immunoglobulin V-set domain); PF13927.7(Ig_3:Immunoglobulin domain)	plasma membrane	1	17	21.4	High
A0A287A4T1	0.852071	-0.230954	0.3095	no change	no	1.296	1.521	1	1.589	1.669	1.825	1.495	1.275	1.356	1.06	TBC1 domain family member 25 OS=Sus scrofa OX=9823 GN=TBC1D25 PE=4 SV=1	K19945;K20168;K21847	TBC1D17;TBC1D15;SGSM1, RUTBC2	GO:0009894(biological_process:regulation of catabolic process); GO:0031329(biological_process:regulation of cellular catabolic process); GO:0033043(biological_process:regulation of organelle organization); GO:0031323(biological_process:regulation of cellular metabolic process); GO:0051128(biological_process:regulation of cellular component organization); GO:0043229(cellular_component:intracellula…	ssc04137(Mitophagy - animal)	COG5210(S:Function unknown)	PF00566.19(RabGAP-TBC:Rab-GTPase-TBC domain)	cytoplasmic	1	3	76.2	High
A0A4X1UDM4	1.19657	0.258902	0.3965	no change	no	1.534	1.282	1	0.938	1.225	1.964	1.136	1.516	1.783	1.7	Ig-like domain-containing protein OS=Sus scrofa OX=9823 PE=4 SV=1	K06856	IGH		ssc04672(Intestinal immune network for IgA production); ssc04650(Natural killer cell mediated cytotoxicity); ssc05202(Transcriptional misregulation in cancer); ssc05146(Amoebiasis); ssc05140(Leishmaniasis); ssc05143(African trypanosomiasis); ssc04151(PI3K-Akt signaling pathway); ssc05169(Epstein-Barr virus infection); ssc04064(NF-kappa B signaling pathway); ssc04640(Hematopoietic cell lineage); s…	ENOG410YMG4(S:Function unknown)	PF07686.18(V-set:Immunoglobulin V-set domain)	cytoplasmic	2	40	18.8	High
A0A4X1VU50	0.848883	-0.236362	0.2942	no change	no	1.292	1.522	1	1.841	1.431	1.814	1.264	1.385	1.269	1.249	Tubulin beta chain OS=Sus scrofa OX=9823 GN=TUBB6 PE=3 SV=1	K07375	TUBB;TUBB;TUBB;TUBB;TUBB	GO:0005200(molecular_function:structural constituent of cytoskeleton); GO:0099512(cellular_component:supramolecular fiber); GO:0099513(cellular_component:polymeric cytoskeletal fiber); GO:0035639(molecular_function:purine ribonucleoside triphosphate binding); GO:0000226(biological_process:microtubule cytoskeleton organization); GO:0005488(molecular_function:binding); GO:0001883(molecular_function…	ssc04540(Gap junction); ssc04145(Phagosome); ssc05016(Huntington disease)	COG5023(L:Replication, recombination and repair)	PF00091.26(Tubulin:Tubulin/FtsZ family, GTPase domain); PF03953.18(Tubulin_C:Tubulin C-terminal domain)	cytoplasmic	12	55	49.4	High
F1SP04	0.98378	-0.023592	0.891	no change	no	1.395	1.418	1	1.763	1.468	1.443	1.491	1.437	1.319	1.334	Retinoic acid induced 14 OS=Sus scrofa OX=9823 GN=RAI14 PE=1 SV=3			GO:0001650(cellular_component:fibrillar center); GO:0005575(cellular_component:cellular_component); GO:0008092(molecular_function:cytoskeletal protein binding); GO:0005829(cellular_component:cytosol); GO:0005654(cellular_component:nucleoplasm); GO:0003779(molecular_function:actin binding); GO:0003674(molecular_function:molecular_function); GO:0005488(molecular_function:binding); GO:0005515(molecu…		COG0666(S:Function unknown)	PF12796.8(Ank_2:Ankyrin repeats (3 copies)); PF00023.31(Ank:Ankyrin repeat); PF13637.7(Ank_4:Ankyrin repeats (many copies)); PF13857.7(Ank_5:Ankyrin repeats (many copies)); PF13606.7(Ank_3:Ankyrin repeat)	cytoplasmic	18	25	109.2	High
F1SEN1	0.594671	-0.749836	0.04241	down	yes	1.049	1.764	1	1.974	1.907	2.177	0.941	1.193	1.23	0.832	Annexin OS=Sus scrofa OX=9823 GN=ANXA8 PE=1 SV=2	K16646;K17094;K17096;K17099;K17092	ANXA8;ANXA5;ANXA6;ANXA13;ANXA2	GO:0043168(molecular_function:anion binding); GO:0043169(molecular_function:cation binding); GO:0005543(molecular_function:phospholipid binding); GO:0005544(molecular_function:calcium-dependent phospholipid binding); GO:0008289(molecular_function:lipid binding); GO:0043167(molecular_function:ion binding); GO:0003674(molecular_function:molecular_function); GO:0005488(molecular_function:binding); G…		ENOG410XPUN(S:Function unknown)	PF00191.21(Annexin:Annexin)	cytoplasmic	4	11	36.7	High
A0A480Q7Y1	1.21417	0.279974	0.1943	up	no	1.542	1.27	1	1.728	1.147	1.206	1.274	1.734	1.566	1.592	Tyrosine-protein phosphatase non-receptor type 23 isoform 1 OS=Sus scrofa OX=9823 PE=4 SV=1	K18037;K12200;K18034;K18026;K18027	PDCD6IP, ALIX, RIM20;PTPN2, PTPT;PTPRH, SAP1;PTPN3, PTPH1;PTPN4, MEG	GO:0016787(molecular_function:hydrolase activity); GO:0016791(molecular_function:phosphatase activity); GO:0004725(molecular_function:protein tyrosine phosphatase activity); GO:0140096(molecular_function:catalytic activity, acting on a protein); GO:0016788(molecular_function:hydrolase activity, acting on ester bonds); GO:0042578(molecular_function:phosphoric ester hydrolase activity); GO:0003824(…	ssc04144(Endocytosis); ssc04630(Jak-STAT signaling pathway)	ENOG410XQX6(S:Function unknown)	PF03097.19(BRO1:BRO1-like domain); PF00102.28(Y_phosphatase:Protein-tyrosine phosphatase); PF13949.7(ALIX_LYPXL_bnd:ALIX V-shaped domain binding to HIV)	cytoplasmic	1	9	177.8	High
A0A287BDZ6	1.00499	0.007185	0.9674	no change	no	1.409	1.402	1	1.647	1.61	1.351	1.448	1.509	1.416	1.262	Fermitin family member 2 OS=Sus scrofa OX=9823 GN=FERMT2 PE=1 SV=1	K06271;K17084	FERMT3, KIND3;TLN;TLN	GO:0007229(biological_process:integrin-mediated signaling pathway); GO:0009987(biological_process:cellular process); GO:0050794(biological_process:regulation of cellular process); GO:0008150(biological_process:biological_process); GO:0007165(biological_process:signal transduction); GO:0007166(biological_process:cell surface receptor signaling pathway); GO:0065007(biological_process:biological reg…	ssc05166(Human T-cell leukemia virus 1 infection); ssc04611(Platelet activation); ssc04015(Rap1 signaling pathway); ssc04510(Focal adhesion)	ENOG410XS1B(S:Function unknown)	PF00373.19(FERM_M:FERM central domain); PF18124.2(Kindlin_2_N:Kindlin-2 N-terminal domain); PF00169.30(PH:PH domain)	cytoplasmic	30	47	78.7	High
F1RJ64	1.35684	0.440254	0.000968	up	yes	1.616	1.191	1	1.301	1.258	1.206	1.676	1.574	1.636	1.58	Diaphanous related formin 3 OS=Sus scrofa OX=9823 GN=DIAPH3 PE=3 SV=4	K05745;K04512;K05741;K05740	DIAPH3, DRF3;DIAPH2;DIAPH1;DAAM;DAAM		ssc04810(Regulation of actin cytoskeleton); ssc04510(Focal adhesion); ssc04310(Wnt signaling pathway); ssc04933(AGE-RAGE signaling pathway in diabetic complications)	ENOG410Y29H(T:Signal transduction mechanisms)	PF02181.24(FH2:Formin Homology 2 Domain); PF06367.17(Drf_FH3:Diaphanous FH3 Domain); PF06371.14(Drf_GBD:Diaphanous GTPase-binding Domain); PF06345.12(Drf_DAD:DRF Autoregulatory Domain)	cytoplasmic	1	1	130.4	Medium
A0A287AQR8	1.2209	0.287948	0.09703	up	no	1.542	1.263	1	1.363	1.528	1.16	1.659	1.64	1.299	1.572	Heat shock protein family B (small) member 6 OS=Sus scrofa OX=9823 GN=HSPB6 PE=1 SV=1	K09541;K04455;K09543;K09542;K08879	CRYAB;CRYAA;HSPB2;HSPB1;HSPB8	GO:0006457(biological_process:protein folding); GO:0022603(biological_process:regulation of anatomical structure morphogenesis); GO:0043229(cellular_component:intracellular organelle); GO:0043228(cellular_component:non-membrane-bounded organelle); GO:0003674(molecular_function:molecular_function); GO:0005488(molecular_function:binding); GO:0005198(molecular_function:structural molecule activity);…	ssc04010(MAPK signaling pathway); ssc05146(Amoebiasis); ssc04370(VEGF signaling pathway); ssc05205(Proteoglycans in cancer); ssc04213(Longevity regulating pathway - multiple species); ssc04141(Protein processing in endoplasmic reticulum)	ENOG410YERS(S:Function unknown)	PF00525.19(Crystallin:Alpha crystallin A chain, N terminal); PF00011.22(HSP20:Hsp20/alpha crystallin family)	mitochondrial	4	55	17.4	High
P20112	0.65819	-0.603423	0.09246	down	no	1.113	1.691	1	2.192	1.438	2.133	1.156	1.113	1.168	1.014	SPARC OS=Sus scrofa OX=9823 GN=SPARC PE=1 SV=2	K23913	FSTL3	GO:0022604(biological_process:regulation of cell morphogenesis); GO:0042127(biological_process:regulation of cell proliferation); GO:0016020(cellular_component:membrane); GO:2000181(biological_process:negative regulation of blood vessel morphogenesis); GO:0051239(biological_process:regulation of multicellular organismal process); GO:0022603(biological_process:regulation of anatomical structure mo…		ENOG41101WW(S:Function unknown)	PF10591.10(SPARC_Ca_bdg:Secreted protein acidic and rich in cysteine Ca binding region); PF00050.22(Kazal_1:Kazal-type serine protease inhibitor domain); PF07648.16(Kazal_2:Kazal-type serine protease inhibitor domain); PF09289.11(FOLN:Follistatin/Osteonectin-like EGF domain)	extracellular	7	28	34.2	High
A0A4X1WBW2	1.01292	0.018523	0.9163	no change	no	1.411	1.393	1	1.748	1.512	1.313	1.318	1.514	1.364	1.449	IF rod domain-containing protein OS=Sus scrofa OX=9823 PE=3 SV=1	K07605	KRT2;KRT2;KRT2;KRT2;KRT2	GO:0005575(cellular_component:cellular_component); GO:0099512(cellular_component:supramolecular fiber); GO:0099513(cellular_component:polymeric cytoskeletal fiber); GO:0045095(cellular_component:keratin filament); GO:0099080(cellular_component:supramolecular complex); GO:0099081(cellular_component:supramolecular polymer); GO:0005882(cellular_component:intermediate filament); GO:0110165(cellular_c…		ENOG4111AD7(Z:Cytoskeleton)	PF00038.22(Filament:Intermediate filament protein); PF16208.6(Keratin_2_head:Keratin type II head); PF10473.10(CENP-F_leu_zip:Leucine-rich repeats of kinetochore protein Cenp-F/LEK1)	mitochondrial	1	4	56.5	High
A0A4X1U568	0.797947	-0.325634	0.2311	down	no	1.244	1.559	1	1.939	1.806	1.491	1.028	1.421	1.448	1.081	Collagen IV NC1 domain-containing protein OS=Sus scrofa OX=9823 PE=4 SV=1	K06237	COL4A;COL4A;COL4A;COL4A;COL4A	GO:0005201(molecular_function:extracellular matrix structural constituent); GO:0032991(cellular_component:macromolecular complex); GO:0005581(cellular_component:collagen trimer); GO:0005198(molecular_function:structural molecule activity); GO:0005575(cellular_component:cellular_component); GO:0003674(molecular_function:molecular_function)	ssc04510(Focal adhesion); ssc04512(ECM-receptor interaction); ssc04926(Relaxin signaling pathway); ssc05146(Amoebiasis); ssc04933(AGE-RAGE signaling pathway in diabetic complications); ssc04151(PI3K-Akt signaling pathway); ssc05165(Human papillomavirus infection); ssc05222(Small cell lung cancer); ssc04974(Protein digestion and absorption); ssc05200(Pathways in cancer)	ENOG410XNMM(S:Function unknown)	PF01391.19(Collagen:Collagen triple helix repeat (20 copies)); PF01413.20(C4:C-terminal tandem repeated domain in type 4 procollagen)	extracellular	3	4	160	High
A0A286ZZ97	0.984397	-0.022688	0.889	no change	no	1.388	1.41	1	1.621	1.458	1.56	1.482	1.448	1.256	1.366	Caveolae associated protein 1 OS=Sus scrofa OX=9823 GN=CAVIN1 PE=3 SV=1	K19387	PTRF	GO:0098590(cellular_component:plasma membrane region); GO:0032774(biological_process:RNA biosynthetic process); GO:0090304(biological_process:nucleic acid metabolic process); GO:0005901(cellular_component:caveola); GO:0034641(biological_process:cellular nitrogen compound metabolic process); GO:0006807(biological_process:nitrogen compound metabolic process); GO:0044853(cellular_component:plasma me…		ENOG410XT47(K:Transcription)	PF15237.7(PTRF_SDPR:PTRF/SDPR family)	nuclear	11	23	50.3	High
A0A4X1SMH5	1.32199	0.402713	0.4429	up	no	1.593	1.205	1	0.606	1.203	2.012	1.722	0.596	1.685	2.368	Ig-like domain-containing protein OS=Sus scrofa OX=9823 PE=4 SV=1					ENOG410YQB2(S:Function unknown); ENOG410ZN1U(S:Function unknown)	PF07686.18(V-set:Immunoglobulin V-set domain); PF13927.7(Ig_3:Immunoglobulin domain); PF00047.26(ig:Immunoglobulin domain)	plasma membrane	1	18	22.9	High
F1RVR1	1.35835	0.441852	0.05899	up	no	1.611	1.186	1	1.393	1.391	0.959	1.424	1.527	1.471	2.021	Glucagon-like peptide 1 receptor OS=Sus scrofa OX=9823 GN=GLP1R PE=2 SV=2	K04588;K04582;K04583;K04580;K04581	GLP1R;GIPR;GLP2R;GCGR;SCTR	GO:0017046(molecular_function:peptide hormone binding); GO:0038023(molecular_function:signaling receptor activity); GO:0030003(biological_process:cellular cation homeostasis); GO:0050801(biological_process:ion homeostasis); GO:0007610(biological_process:behavior); GO:0007611(biological_process:learning or memory); GO:0042592(biological_process:homeostatic process); GO:0060089(molecular_function:m…	ssc04911(Insulin secretion); ssc04922(Glucagon signaling pathway); ssc04972(Pancreatic secretion); ssc04976(Bile secretion); ssc04080(Neuroactive ligand-receptor interaction); ssc04024(cAMP signaling pathway)	ENOG410XRS2(U:Intracellular trafficking, secretion, and vesicular transport)	PF00002.25(7tm_2:7 transmembrane receptor (Secretin family)); PF02793.23(HRM:Hormone receptor domain)	plasma membrane	1	2	52.7	Medium
A0A5G2RL67	1.03421	0.048525	0.7861	no change	no	1.421	1.374	1	1.498	1.7	1.3	1.419	1.592	1.399	1.273	Aldehyde dehydrogenase 8 family member A1 OS=Sus scrofa OX=9823 GN=ALDH8A1 PE=1 SV=1	K00128;K00129;K00149;K07249;K23234	ALDH8A1;ALDH1A;ALDH9A1;ALDH;E1.2.1.5	GO:0019752(biological_process:carboxylic acid metabolic process); GO:0044249(biological_process:cellular biosynthetic process); GO:0003674(molecular_function:molecular_function); GO:0044281(biological_process:small molecule metabolic process); GO:0044283(biological_process:small molecule biosynthetic process); GO:0042573(biological_process:retinoic acid metabolic process); GO:0042574(biological_p…	ssc00053(Ascorbate and aldarate metabolism); ssc00071(Fatty acid degradation); ssc00010(Glycolysis / Gluconeogenesis); ssc01100(Metabolic pathways); ssc05204(Chemical carcinogenesis); ssc00330(Arginine and proline metabolism); ssc00561(Glycerolipid metabolism); ssc00620(Pyruvate metabolism); ssc00982(Drug metabolism - cytochrome P450); ssc00280(Valine, leucine and isoleucine degradation); ssc0098…	COG1012(U:Intracellular trafficking, secretion, and vesicular transport)	PF00171.23(Aldedh:Aldehyde dehydrogenase family)	cytoplasmic	1	3	57.3	High
A0A5G2Q7R0	0.719482	-0.474969	0.08089	down	no	1.167	1.622	1	1.867	1.688	1.935	1.144	1.221	1.232	1.072	Uncharacterized protein OS=Sus scrofa OX=9823 GN=COL6A1 PE=1 SV=1	K06238;K23619	COL6A;COL6A;COL6A;COL28A	GO:0032502(biological_process:developmental process); GO:0005575(cellular_component:cellular_component); GO:0090171(biological_process:chondrocyte morphogenesis); GO:0000904(biological_process:cell morphogenesis involved in differentiation); GO:0032991(cellular_component:macromolecular complex); GO:0000902(biological_process:cell morphogenesis); GO:0048729(biological_process:tissue morphogenesis)…	ssc04151(PI3K-Akt signaling pathway); ssc04510(Focal adhesion); ssc05165(Human papillomavirus infection); ssc04512(ECM-receptor interaction); ssc04974(Protein digestion and absorption)	ENOG410ZQTS(O:Posttranslational modification, protein turnover, chaperones)	PF00092.29(VWA:von Willebrand factor type A domain); PF01391.19(Collagen:Collagen triple helix repeat (20 copies)); PF13519.7(VWA_2:von Willebrand factor type A domain); PF13768.7(VWA_3:von Willebrand factor type A domain)	extracellular	26	32	108.5	High
F1RIB8	1.08914	0.123188	0.503	no change	no	1.454	1.335	1	1.485	1.627	1.227	1.224	1.593	1.383	1.615	SH3 domain containing GRB2 like 3, endophilin A3 OS=Sus scrofa OX=9823 GN=SH3GL3 PE=3 SV=3	K12171;K11248;K11247	SH3GL;SH3GL;SH3GL;SH3GLB1;SH3RF, POSH	GO:0005737(cellular_component:cytoplasm); GO:0009987(biological_process:cellular process); GO:0006897(biological_process:endocytosis); GO:0016192(biological_process:vesicle-mediated transport); GO:0006810(biological_process:transport); GO:0005575(cellular_component:cellular_component); GO:0008150(biological_process:biological_process); GO:0042802(molecular_function:identical protein binding); GO:…	ssc04144(Endocytosis); ssc04140(Autophagy - animal)	ENOG410XNYB(S:Function unknown)	PF03114.19(BAR:BAR domain); PF00018.29(SH3_1:SH3 domain); PF07653.18(SH3_2:Variant SH3 domain); PF14604.7(SH3_9:Variant SH3 domain); PF10455.10(BAR_2:Bin/amphiphysin/Rvs domain for vesicular trafficking)	cytoplasmic	1	3	41.6	High
A0A4X1VB73	1.4875	0.57289	0.0219	up	yes	1.666	1.12	1	0.906	1.462	1.111	1.59	1.586	1.445	2.041	Uncharacterized protein OS=Sus scrofa OX=9823 PE=3 SV=1	K19269;K11725;K07758	LHPP;PDXP;PGP, PGLP	GO:0016791(molecular_function:phosphatase activity); GO:0101006(molecular_function:protein histidine phosphatase activity); GO:0006470(biological_process:protein dephosphorylation); GO:0042578(molecular_function:phosphoric ester hydrolase activity); GO:0043229(cellular_component:intracellular organelle); GO:0006807(biological_process:nitrogen compound metabolic process); GO:0003674(molecular_func…	ssc00630(Glyoxylate and dicarboxylate metabolism); ssc00190(Oxidative phosphorylation); ssc01100(Metabolic pathways); ssc01200(Carbon metabolism); ssc00750(Vitamin B6 metabolism)	COG0647(G:Carbohydrate transport and metabolism)	PF13242.7(Hydrolase_like:HAD-hyrolase-like); PF13344.7(Hydrolase_6:Haloacid dehalogenase-like hydrolase); PF00702.27(Hydrolase:haloacid dehalogenase-like hydrolase); PF13419.7(HAD_2:Haloacid dehalogenase-like hydrolase)	cytoplasmic	3	16	29.2	High
A0A480MMA9	1.05761	0.080804	0.6091	no change	no	1.432	1.354	1	1.522	1.298	1.596	1.306	1.399	1.456	1.567	Leucine zipper protein 1 OS=Sus scrofa OX=9823 PE=4 SV=1			GO:0032502(biological_process:developmental process); GO:0048598(biological_process:embryonic morphogenesis); GO:0003279(biological_process:cardiac septum development); GO:0001568(biological_process:blood vessel development); GO:0060840(biological_process:artery development); GO:0005634(cellular_component:nucleus); GO:0048856(biological_process:anatomical structure development); GO:0003281(biolog…		ENOG410Y6B5(Z:Cytoskeleton)		nuclear	2	2	117	High
A0A287BLH5	0.909465	-0.13691	0.6298	no change	no	1.326	1.458	1	1.406	1.279	2.145	1.379	1.071	1.413	1.441	DEAD box protein 5 OS=Sus scrofa OX=9823 GN=DDX5 PE=3 SV=2	K12835;K17043;K12823;K12811	DDX5, DBP2;DDX46, PRP5;DDX42, SF3B125;DDX43	GO:0003676(molecular_function:nucleic acid binding); GO:0035639(molecular_function:purine ribonucleoside triphosphate binding); GO:0003674(molecular_function:molecular_function); GO:0005488(molecular_function:binding); GO:0016887(molecular_function:ATPase activity); GO:0043167(molecular_function:ion binding); GO:1901363(molecular_function:heterocyclic compound binding); GO:1901265(molecular_funct…	ssc05202(Transcriptional misregulation in cancer); ssc03040(Spliceosome); ssc05205(Proteoglycans in cancer)	COG0513(C:Energy production and conversion)	PF00270.30(DEAD:DEAD/DEAH box helicase); PF00271.32(Helicase_C:Helicase conserved C-terminal domain); PF08061.12(P68HR:P68HR (NUC004) repeat)	nuclear	13	39	69.4	High
A0A4X1W5I4	0.999281	-0.001038	0.9932	no change	no	1.39	1.391	1	1.649	1.494	1.422	1.429	1.362	1.343	1.426	Uncharacterized protein OS=Sus scrofa OX=9823 GN=PGM5 PE=3 SV=1	K01835	pgm	GO:0032432(cellular_component:actin filament bundle); GO:0005911(cellular_component:cell-cell junction); GO:0022607(biological_process:cellular component assembly); GO:0031032(biological_process:actomyosin structure organization); GO:0030055(cellular_component:cell-substrate junction); GO:0016868(molecular_function:intramolecular transferase activity, phosphotransferases); GO:0043169(molecular_fu…	ssc00500(Starch and sucrose metabolism); ssc00520(Amino sugar and nucleotide sugar metabolism); ssc00052(Galactose metabolism); ssc01100(Metabolic pathways); ssc00030(Pentose phosphate pathway); ssc00230(Purine metabolism); ssc00010(Glycolysis / Gluconeogenesis)	COG0033(G:Carbohydrate transport and metabolism)	PF02878.17(PGM_PMM_I:Phosphoglucomutase/phosphomannomutase, alpha/beta/alpha domain I); PF02880.17(PGM_PMM_III:Phosphoglucomutase/phosphomannomutase, alpha/beta/alpha domain III); PF02879.17(PGM_PMM_II:Phosphoglucomutase/phosphomannomutase, alpha/beta/alpha domain II)	cytoplasmic	22	48	62.1	High
A0A287A732	0.754586	-0.406243	0.1551	down	no	1.193	1.581	1	1.924	1.402	1.998	1.144	1.265	1.264	1.1	Coiled-coil domain containing 80 OS=Sus scrofa OX=9823 GN=CCDC80 PE=4 SV=1	K23818		GO:0030155(biological_process:regulation of cell adhesion); GO:0031012(cellular_component:extracellular matrix); GO:0003674(molecular_function:molecular_function); GO:0005488(molecular_function:binding); GO:0050789(biological_process:regulation of biological process); GO:0071840(biological_process:cellular component organization or biogenesis); GO:0043168(molecular_function:anion binding); GO:000…		ENOG410XSSN(S:Function unknown)	PF13778.7(DUF4174:Domain of unknown function (DUF4174))	nuclear	4	4	115.6	High
A0A287AGH0	0.997839	-0.003122	0.9878	no change	no	1.385	1.388	1	1.567	1.446	1.537	1.143	1.318	1.676	1.402	Uncharacterized protein OS=Sus scrofa OX=9823 GN=RPL22L1 PE=1 SV=2	K02891	RP-L22e, RPL22;RP-L22e, RPL22	GO:0044238(biological_process:primary metabolic process); GO:0043232(cellular_component:intracellular non-membrane-bounded organelle); GO:0044249(biological_process:cellular biosynthetic process); GO:0034641(biological_process:cellular nitrogen compound metabolic process); GO:0006807(biological_process:nitrogen compound metabolic process); GO:0003674(molecular_function:molecular_function); GO:003…	ssc03010(Ribosome)	ENOG4111UVJ(J:Translation, ribosomal structure and biogenesis)	PF01776.18(Ribosomal_L22e:Ribosomal L22e protein family)	cytoplasmic	2	26	14.4	High
K9IW94	0.884432	-0.177176	0.6777	no change	no	1.301	1.471	1	2.207	0.799	1.877	1.011	0.959	1.721	1.515	NLR family, pyrin domain containing 1 OS=Sus scrofa OX=9823 GN=NLRP1 PE=2 SV=1	K12798;K12800;K22265;K20865	NLRP1, CARD7;NLRP12;NLRP3, PYPAF1;NLRP4	GO:0035639(molecular_function:purine ribonucleoside triphosphate binding); GO:1901363(molecular_function:heterocyclic compound binding); GO:0003674(molecular_function:molecular_function); GO:0005488(molecular_function:binding); GO:0010941(biological_process:regulation of cell death); GO:0042981(biological_process:regulation of apoptotic process); GO:0050789(biological_process:regulation of biolog…	ssc05135(Yersinia infection); ssc05164(Influenza A); ssc04217(Necroptosis); ssc04625(C-type lectin receptor signaling pathway); ssc05133(Pertussis); ssc05132(Salmonella infection); ssc04621(NOD-like receptor signaling pathway)	ENOG410YGKV(S:Function unknown)	PF13553.7(FIIND:Function to find); PF05729.13(NACHT:NACHT domain); PF17776.2(NLRC4_HD2:NLRC4 helical domain HD2); PF00619.22(CARD:Caspase recruitment domain); PF13516.7(LRR_6:Leucine Rich repeat); PF17779.2(NOD2_WH:NOD2 winged helix domain); PF13191.7(AAA_16:AAA ATPase domain)	cytoplasmic	1	1	146.2	Medium
Q9TT74	1.18297	0.242408	0.0616	no change	no	1.5	1.268	1	1.31	1.449	1.314	1.511	1.557	1.534	1.4	Glyceraldehyde-3-phosphate dehydrogenase (Fragment) OS=Sus scrofa OX=9823 PE=2 SV=1	K00134;K10705	GAPDH, gapA;GAPDHS	GO:0080090(biological_process:regulation of primary metabolic process); GO:0019222(biological_process:regulation of metabolic process); GO:0051287(molecular_function:NAD binding); GO:0044281(biological_process:small molecule metabolic process); GO:1901363(molecular_function:heterocyclic compound binding); GO:0071840(biological_process:cellular component organization or biogenesis); GO:0004365(mol…	ssc01230(Biosynthesis of amino acids); ssc01200(Carbon metabolism); ssc01100(Metabolic pathways); ssc04066(HIF-1 signaling pathway); ssc05132(Salmonella infection); ssc05010(Alzheimer disease); ssc00010(Glycolysis / Gluconeogenesis)	COG0057(G:Carbohydrate transport and metabolism)	PF02800.21(Gp_dh_C:Glyceraldehyde 3-phosphate dehydrogenase, C-terminal domain); PF00044.25(Gp_dh_N:Glyceraldehyde 3-phosphate dehydrogenase, NAD binding domain)	cytoplasmic	1	73	17	High
F1RGA3	0.813893	-0.29709	0.2348	down	no	1.242	1.526	1	1.91	1.662	1.53	1.141	1.431	1.372	1.024	Syntaxin 1A OS=Sus scrofa OX=9823 GN=STX1A PE=1 SV=4	K13502;K04560;K08486	STX1A;STX1B_2_3;STX1B_2_3;STX1B_2_3;STX4	GO:0050804(biological_process:modulation of synaptic transmission); GO:0008104(biological_process:protein localization); GO:0051046(biological_process:regulation of secretion); GO:0051047(biological_process:positive regulation of secretion); GO:0010807(biological_process:regulation of synaptic vesicle priming); GO:0051049(biological_process:regulation of transport); GO:0006906(biological_process:…	ssc04911(Insulin secretion); ssc05031(Amphetamine addiction); ssc04962(Vasopressin-regulated water reabsorption); ssc04721(Synaptic vesicle cycle); ssc04130(SNARE interactions in vesicular transport); ssc05016(Huntington disease)	COG5074(U:Intracellular trafficking, secretion, and vesicular transport)	PF00804.26(Syntaxin:Syntaxin); PF05739.20(SNARE:SNARE domain); PF14523.7(Syntaxin_2:Syntaxin-like protein)	cytoplasmic	1	2	33.4	High
F1RX36	0.801432	-0.319347	0.4989	down	no	1.231	1.536	1	1.344	1.128	2.674	1.28	0.788	1.649	1.208	Fibrinogen alpha chain OS=Sus scrofa OX=9823 GN=FGA PE=1 SV=4	K03905;K03904;K03903;K05467	FGA;FGB;FGG;ANGPT4	GO:0051258(biological_process:protein polymerization); GO:0022607(biological_process:cellular component assembly); GO:0032991(cellular_component:macromolecular complex); GO:0005575(cellular_component:cellular_component); GO:0043933(biological_process:macromolecular complex subunit organization); GO:0009987(biological_process:cellular process); GO:0001775(biological_process:cell activation); GO:00…	ssc04010(MAPK signaling pathway); ssc04014(Ras signaling pathway); ssc04015(Rap1 signaling pathway); ssc05150(Staphylococcus aureus infection); ssc04151(PI3K-Akt signaling pathway); ssc04610(Complement and coagulation cascades); ssc04611(Platelet activation); ssc04066(HIF-1 signaling pathway)	ENOG410ZYS4(B:Chromatin structure and dynamics); ENOG410ZYS4(K:Transcription)	PF00147.19(Fibrinogen_C:Fibrinogen beta and gamma chains, C-terminal globular domain); PF08702.11(Fib_alpha:Fibrinogen alpha/beta chain family); PF12160.9(Fibrinogen_aC:Fibrinogen alpha C domain)	ER	16	20	101	High
F1S643	1.45084	0.53689	0.2188	up	no	1.638	1.129	1	0.905	1.44	1.17	2.218	0.864	2.249	1.22	Uncharacterized protein OS=Sus scrofa OX=9823 GN=CFH PE=1 SV=4	K03906;K04011;K17495;K04004	CFH, HF1;CSMD;CR1, CD35;F13B;CSMD		ssc05152(Tuberculosis); ssc05144(Malaria); ssc05150(Staphylococcus aureus infection); ssc05140(Leishmaniasis); ssc04610(Complement and coagulation cascades); ssc04640(Hematopoietic cell lineage); ssc05134(Legionellosis)	ENOG410YBAR(S:Function unknown)	PF00084.21(Sushi:Sushi repeat (SCR repeat))	extracellular	1	27	138.5	High
F1SKR2	1.02494	0.035546	0.8054	no change	no	1.397	1.363	1	1.63	1.428	1.394	1.36	1.448	1.385	1.396	MARVEL domain-containing protein OS=Sus scrofa OX=9823 GN=LOC100153863 PE=4 SV=2			GO:0005575(cellular_component:cellular_component); GO:0016021(cellular_component:integral component of membrane); GO:0110165(cellular_component:cellular anatomical entity); GO:0031224(cellular_component:intrinsic component of membrane)		ENOG4111IAF(S:Function unknown)	PF01284.24(MARVEL:Membrane-associating domain)	plasma membrane	1	6	16.9	Medium
A0A287B6W1	0.958748	-0.060776	0.7107	no change	no	1.348	1.406	1	1.67	1.543	1.412	1.347	1.406	1.393	1.246	Transforming growth factor beta-1-induced transcript 1 protein OS=Sus scrofa OX=9823 GN=TGFB1I1 PE=1 SV=2	K19867	LDB3;LDB3	GO:0005856(cellular_component:cytoskeleton); GO:0043169(molecular_function:cation binding); GO:0005925(cellular_component:focal adhesion); GO:0043232(cellular_component:intracellular non-membrane-bounded organelle); GO:0030054(cellular_component:cell junction); GO:0070161(cellular_component:anchoring junction); GO:0043167(molecular_function:ion binding); GO:0005575(cellular_component:cellular_com…		ENOG410XRD4(S:Function unknown)	PF00412.23(LIM:LIM domain); PF03535.14(Paxillin:Paxillin family)	cytoplasmic	11	30	55.6	High
A0A4X1W004	0.944837	-0.081862	0.7554	no change	no	1.336	1.414	1	1.554	1.191	1.91	1.061	1.309	1.309	1.667	Cyclin-dependent kinases regulatory subunit OS=Sus scrofa OX=9823 PE=3 SV=1	K02219	CKS1;CKS1	GO:0019220(biological_process:regulation of phosphate metabolic process); GO:0080090(biological_process:regulation of primary metabolic process); GO:0019222(biological_process:regulation of metabolic process); GO:0098772(molecular_function:molecular function regulator); GO:0045787(biological_process:positive regulation of cell cycle); GO:0016740(molecular_function:transferase activity); GO:004409…	ssc05200(Pathways in cancer); ssc05222(Small cell lung cancer)	ENOG4111UAN(T:Signal transduction mechanisms)	PF01111.20(CKS:Cyclin-dependent kinase regulatory subunit)	mitochondrial	1	5	17.1	Medium
A0A5G2QPJ3	1.21337	0.279014	0.05042	up	no	1.507	1.242	1	1.352	1.423	1.194	1.458	1.668	1.435	1.466	TOX high mobility group box family member 2 OS=Sus scrofa OX=9823 GN=TOX2 PE=4 SV=1			GO:0000977(molecular_function:RNA polymerase II regulatory region sequence-specific DNA binding); GO:0080090(biological_process:regulation of primary metabolic process); GO:0019222(biological_process:regulation of metabolic process); GO:0031328(biological_process:positive regulation of cellular biosynthetic process); GO:0031326(biological_process:regulation of cellular biosynthetic process); GO:0…		COG5648(O:Posttranslational modification, protein turnover, chaperones)	PF00505.20(HMG_box:HMG (high mobility group) box); PF09011.11(HMG_box_2:HMG-box domain)	nuclear	1	5	51.6	High
A0A4X1UYK3	1.12946	0.17563	0.2187	no change	no	1.457	1.29	1	1.284	1.509	1.369	1.59	1.468	1.319	1.449	Uncharacterized protein OS=Sus scrofa OX=9823 GN=RAB2B PE=4 SV=1	K07877;K07902;K07881;K07879;K07878	RAB2B;RAB2A;RAB4A, RAB4;RAB14;RAB8B	GO:0005488(molecular_function:binding); GO:0045921(biological_process:positive regulation of exocytosis); GO:0051046(biological_process:regulation of secretion); GO:0051047(biological_process:positive regulation of secretion); GO:0035639(molecular_function:purine ribonucleoside triphosphate binding); GO:0051049(biological_process:regulation of transport); GO:0005886(cellular_component:plasma memb…	ssc04144(Endocytosis); ssc04152(AMPK signaling pathway); ssc04530(Tight junction)	COG1100(S:Function unknown)	PF00071.23(Ras:Ras family); PF08477.14(Roc:Ras of Complex, Roc, domain of DAPkinase); PF00025.22(Arf:ADP-ribosylation factor family)	cytoplasmic	2	44	24.2	High
A0A287A803	0.944051	-0.083063	0.6426	no change	no	1.333	1.412	1	1.634	1.417	1.595	1.197	1.472	1.435	1.227	Kinesin family member 1B OS=Sus scrofa OX=9823 GN=KIF1B PE=3 SV=1	K10394;K10400;K10392;K17914;K20196	KIF1;KIF13;KIF3B;KIF3A;KIF15	GO:0035639(molecular_function:purine ribonucleoside triphosphate binding); GO:0006928(biological_process:movement of cell or subcellular component); GO:0003674(molecular_function:molecular_function); GO:0005488(molecular_function:binding); GO:0043167(molecular_function:ion binding); GO:1901363(molecular_function:heterocyclic compound binding); GO:1901265(molecular_function:nucleoside phosphate bi…	ssc04340(Hedgehog signaling pathway)	COG5059(Z:Cytoskeleton)	PF00225.24(Kinesin:Kinesin motor domain); PF16183.6(Kinesin_assoc:Kinesin-associated); PF16796.6(Microtub_bd:Microtubule binding); PF00498.27(FHA:FHA domain)	cytoplasmic	1	7	122.7	High
A0A480K0C0	1.0907	0.125256	0.4717	no change	no	1.431	1.312	1	1.347	1.631	1.272	1.361	1.32	1.678	1.364	Collagen alpha-3(VI) chain isoform X4 OS=Sus scrofa OX=9823 PE=4 SV=1	K06238;K08132	COL6A;COL6A;COL6A;COL12A		ssc04151(PI3K-Akt signaling pathway); ssc04510(Focal adhesion); ssc05165(Human papillomavirus infection); ssc04512(ECM-receptor interaction); ssc04974(Protein digestion and absorption)	ENOG41103QR(O:Posttranslational modification, protein turnover, chaperones)	PF00092.29(VWA:von Willebrand factor type A domain); PF13519.7(VWA_2:von Willebrand factor type A domain); PF01391.19(Collagen:Collagen triple helix repeat (20 copies)); PF13768.7(VWA_3:von Willebrand factor type A domain)	ER	1	51	221.3	High
A0A480JJ17	1.21845	0.285043	0.08643	up	no	1.506	1.236	1	1.357	1.45	1.137	1.267	1.586	1.529	1.642	Phosphatidylinositol-3,4-bisphosphate 4-phosphatase OS=Sus scrofa OX=9823 PE=3 SV=1	K01109	INPP4;INPP4	GO:0005737(cellular_component:cytoplasm); GO:0052866(molecular_function:phosphatidylinositol phosphate phosphatase activity); GO:0016791(molecular_function:phosphatase activity); GO:0016788(molecular_function:hydrolase activity, acting on ester bonds); GO:0016787(molecular_function:hydrolase activity); GO:0016021(cellular_component:integral component of membrane); GO:0106017(molecular_function:ph…	ssc00562(Inositol phosphate metabolism); ssc04070(Phosphatidylinositol signaling system); ssc01100(Metabolic pathways)	ENOG410YV83(S:Function unknown)		cytoplasmic	3	8	74.7	High
A0A5G2R354	2.08676	1.06126	0.003202	up	yes	1.852	0.8875	1	0.655	1.208	0.687	1.718	2.087	1.478	2.126	Stabilizer of axonemal microtubules 2 OS=Sus scrofa OX=9823 GN=SAXO2 PE=3 SV=1			GO:0015631(molecular_function:tubulin binding); GO:0008092(molecular_function:cytoskeletal protein binding); GO:0008017(molecular_function:microtubule binding); GO:0003674(molecular_function:molecular_function); GO:0005488(molecular_function:binding); GO:0005515(molecular_function:protein binding)		ENOG410Z4HD(S:Function unknown)		cytoplasmic	1	5	46.1	High
A0A4X1VWS6	1.04176	0.059023	0.7336	no change	no	1.397	1.341	1	1.546	1.555	1.263	1.408	1.63	1.323	1.228	CRAL-TRIO domain-containing protein OS=Sus scrofa OX=9823 PE=3 SV=1	K20633;K01514;K18450;K18470	ATCAY;PRUNE, PPX1;ARHGAP1, CDC42GAP;ARHGAP8, BPGAP1		ssc00230(Purine metabolism); ssc01100(Metabolic pathways)	ENOG410ZS9Z(S:Function unknown)	PF12496.9(BNIP2:Bcl2-/adenovirus E1B nineteen kDa-interacting protein 2); PF13716.7(CRAL_TRIO_2:Divergent CRAL/TRIO domain); PF02833.15(DHHA2:DHHA2 domain); PF00650.21(CRAL_TRIO:CRAL/TRIO domain)	cytoplasmic	16	9	340.9	High
A0A481C371	1.0125	0.017922	0.9134	no change	no	1.377	1.36	1	1.662	1.489	1.291	1.271	1.429	1.449	1.36	Vasodilator-stimulated phosphoprotein OS=Sus scrofa OX=9823 GN=VASP PE=3 SV=1	K05746;K06274;K23487	VASP;ENAH, MENA;EVL	GO:0035148(biological_process:tube formation); GO:0051289(biological_process:protein homotetramerization); GO:0008064(biological_process:regulation of actin polymerization or depolymerization); GO:0071840(biological_process:cellular component organization or biogenesis); GO:0030055(cellular_component:cell-substrate junction); GO:0065003(biological_process:macromolecular complex assembly); GO:0097…	ssc04670(Leukocyte transendothelial migration); ssc04510(Focal adhesion); ssc04666(Fc gamma R-mediated phagocytosis); ssc04360(Axon guidance); ssc04530(Tight junction); ssc04611(Platelet activation); ssc04810(Regulation of actin cytoskeleton); ssc04022(cGMP-PKG signaling pathway); ssc04015(Rap1 signaling pathway)	ENOG41101TS(Z:Cytoskeleton)	PF00568.24(WH1:WH1 domain); PF08776.12(VASP_tetra:VASP tetramerisation domain)	cytoplasmic	14	31	40	High
A0A4X1VJI6	0.981159	-0.027441	0.9064	no change	no	1.354	1.38	1	1.644	1.101	1.773	1.559	1.434	1.172	1.249	Mitochondrial import inner membrane translocase subunit TIM17 OS=Sus scrofa OX=9823 GN=TIMM17B PE=3 SV=1	K17795	TIM17	GO:0015932(molecular_function:nucleobase-containing compound transmembrane transporter activity); GO:0008104(biological_process:protein localization); GO:0006810(biological_process:transport); GO:0072655(biological_process:establishment of protein localization to mitochondrion); GO:0098573(cellular_component:intrinsic component of mitochondrial membrane); GO:0030150(biological_process:protein imp…		COG5596(O:Posttranslational modification, protein turnover, chaperones)	PF02466.20(Tim17:Tim17/Tim22/Tim23/Pmp24 family)	mitochondrial	1	7	23.6	High
A0A4X1SDM4	0.814077	-0.296763	0.1658	down	no	1.226	1.506	1	1.799	1.554	1.672	1.239	1.29	1.21	1.163	Uncharacterized protein OS=Sus scrofa OX=9823 GN=PDLIM7 PE=4 SV=1	K23354;K19867	LDB3;LDB3;LIMS1_2, PINCH1_2	GO:0032432(cellular_component:actin filament bundle); GO:0030036(biological_process:actin cytoskeleton organization); GO:0003674(molecular_function:molecular_function); GO:0005488(molecular_function:binding); GO:0005925(cellular_component:focal adhesion); GO:0071840(biological_process:cellular component organization or biogenesis); GO:0030055(cellular_component:cell-substrate junction); GO:000573…		ENOG410XRD4(S:Function unknown)	PF00412.23(LIM:LIM domain); PF00595.25(PDZ:PDZ domain); PF17820.2(PDZ_6:PDZ domain)	cytoplasmic	3	48	55.3	High
A0A286ZIE8	0.874399	-0.193636	0.3017	no change	no	1.274	1.457	1	1.738	1.553	1.536	1.335	1.267	1.199	1.296	ADP/ATP translocase OS=Sus scrofa OX=9823 GN=SLC25A4 PE=1 SV=1	K05863;K15105	SLC25A4S, ANT;SLC25A4S, ANT;SLC25A4S, ANT;SLC25A4S, ANT;SLC25A12_13, AGC	GO:0005346(molecular_function:purine ribonucleotide transmembrane transporter activity); GO:0005347(molecular_function:ATP transmembrane transporter activity); GO:0015932(molecular_function:nucleobase-containing compound transmembrane transporter activity); GO:0016021(cellular_component:integral component of membrane); GO:0015931(biological_process:nucleobase-containing compound transport); GO:00…	ssc05012(Parkinson disease); ssc05166(Human T-cell leukemia virus 1 infection); ssc05164(Influenza A); ssc04218(Cellular senescence); ssc04020(Calcium signaling pathway); ssc04217(Necroptosis); ssc04022(cGMP-PKG signaling pathway); ssc05016(Huntington disease)	ENOG410XNW0(U:Intracellular trafficking, secretion, and vesicular transport)	PF00153.28(Mito_carr:Mitochondrial carrier protein)	cytoplasmic	3	46	33	High
A0A481CG38	0.883448	-0.178782	0.3936	no change	no	1.281	1.45	1	1.856	1.413	1.532	1.212	1.433	1.225	1.254	Coatomer subunit zeta OS=Sus scrofa OX=9823 GN=COPZ2 PE=1 SV=1	K12399	AP3S	GO:0008104(biological_process:protein localization); GO:0015833(biological_process:peptide transport); GO:0030117(cellular_component:membrane coat); GO:0042886(biological_process:amide transport); GO:0031090(cellular_component:organelle membrane); GO:0016020(cellular_component:membrane); GO:0071705(biological_process:nitrogen compound transport); GO:0071702(biological_process:organic substance tr…	ssc04142(Lysosome)	COG5541(U:Intracellular trafficking, secretion, and vesicular transport)	PF01217.21(Clat_adaptor_s:Clathrin adaptor complex small chain)	cytoplasmic	4	24	23.4	High
A5A8Y8	0.409809	-1.28698	0.0342	down	yes	0.7938	1.937	1	1.95	1.823	2.976	0.738	1.006	0.522	0.909	Epidermal growth factor-like protein 8 OS=Sus scrofa OX=9823 GN=EGFL8 PE=3 SV=1	K19559;K17495	LTBP1;CSMD	GO:0032502(biological_process:developmental process); GO:0043169(molecular_function:cation binding); GO:0009986(cellular_component:cell surface); GO:0048856(biological_process:anatomical structure development); GO:0043167(molecular_function:ion binding); GO:0005575(cellular_component:cellular_component); GO:0005576(cellular_component:extracellular region); GO:0003674(molecular_function:molecular_…	ssc04350(TGF-beta signaling pathway)	ENOG41129FY(S:Function unknown)	PF07546.14(EMI:EMI domain); PF07645.16(EGF_CA:Calcium-binding EGF domain); PF14670.7(FXa_inhibition:Coagulation Factor Xa inhibitory site); PF00008.28(EGF:EGF-like domain)	extracellular	1	5	32.4	High
A0A286ZRB4	0.689356	-0.536678	0.1623	down	no	1.114	1.616	1	1.596	2.308	1.559	1.035	1.452	1.28	0.69	Regulator of G protein signaling 22 OS=Sus scrofa OX=9823 GN=RGS22 PE=4 SV=2	K10292;K10318	FBXO43, EMI2;FBXO5, EMI1		ssc04114(Oocyte meiosis)	ENOG410XTGI(K:Transcription)	PF00615.20(RGS:Regulator of G protein signaling domain)	cytoplasmic	1	0	198.2	Medium
A0A4X1ST50	1.00441	0.006346	0.9678	no change	no	1.367	1.361	1	1.568	1.312	1.563	1.273	1.494	1.315	1.385	BTB domain-containing protein OS=Sus scrofa OX=9823 GN=KCTD10 PE=4 SV=1	K21914;K15074;K21916;K21917	BACURD;BACURD;KCTD7_14;KCTD6;KCTD2_5_17	GO:0019899(molecular_function:enzyme binding); GO:0022607(biological_process:cellular component assembly); GO:1990234(cellular_component:transferase complex); GO:0043933(biological_process:macromolecular complex subunit organization); GO:0070647(biological_process:protein modification by small protein conjugation or removal); GO:0048585(biological_process:negative regulation of response to stimul…		ENOG410XQYZ(O:Posttranslational modification, protein turnover, chaperones)	PF02214.23(BTB_2:BTB/POZ domain)	cytoplasmic	2	8	35.7	High
A0A4X1WBN0	1.073	0.101655	0.781	no change	no	1.411	1.315	1	1.036	1.466	1.757	1.027	1.133	1.257	2.226	IF rod domain-containing protein OS=Sus scrofa OX=9823 PE=3 SV=1	K07605	KRT2;KRT2;KRT2;KRT2	GO:0005575(cellular_component:cellular_component); GO:0099512(cellular_component:supramolecular fiber); GO:0099513(cellular_component:polymeric cytoskeletal fiber); GO:0045095(cellular_component:keratin filament); GO:0099080(cellular_component:supramolecular complex); GO:0099081(cellular_component:supramolecular polymer); GO:0005882(cellular_component:intermediate filament); GO:0110165(cellular_c…		ENOG410YY6B(Z:Cytoskeleton)	PF00038.22(Filament:Intermediate filament protein); PF16208.6(Keratin_2_head:Keratin type II head); PF07926.13(TPR_MLP1_2:TPR/MLP1/MLP2-like protein); PF08317.12(Spc7:Spc7 kinetochore protein)	mitochondrial	1	5	60.5	High
A0A5G2R8M4	1.01553	0.022236	0.8803	no change	no	1.373	1.352	1	1.443	1.498	1.466	1.291	1.275	1.551	1.374	Filamin binding LIM protein 1 OS=Sus scrofa OX=9823 GN=FBLIM1 PE=1 SV=1	K16682;K16676;K12792;K06273	ZYX;LPP;TRIP6;AJUBA, LIMD1, WTIP	GO:0032432(cellular_component:actin filament bundle); GO:0051128(biological_process:regulation of cellular component organization); GO:0046872(molecular_function:metal ion binding); GO:0003674(molecular_function:molecular_function); GO:0005488(molecular_function:binding); GO:0070161(cellular_component:anchoring junction); GO:0005925(cellular_component:focal adhesion); GO:0050789(biological_proces…	ssc04510(Focal adhesion); ssc04390(Hippo signaling pathway); ssc04621(NOD-like receptor signaling pathway); ssc04392(Hippo signaling pathway - multiple species)	ENOG410Y3GP(T:Signal transduction mechanisms)	PF00412.23(LIM:LIM domain)	cytoplasmic	5	21	30.6	High
M3VH45	0.653916	-0.612822	0.2141	down	no	1.077	1.647	1	2.833	1.438	1.317	1.089	1.23	1.038	0.952	Annexin OS=Sus scrofa OX=9823 GN=ANXA6 PE=2 SV=1	K17094;K16646;K17096;K17099;K17092	ANXA6;ANXA5;ANXA8;ANXA2;ANXA13	GO:0032432(cellular_component:actin filament bundle); GO:0005261(molecular_function:cation channel activity); GO:0005262(molecular_function:calcium channel activity); GO:0051282(biological_process:regulation of sequestering of calcium ion); GO:0051283(biological_process:negative regulation of sequestering of calcium ion); GO:0061024(biological_process:membrane organization); GO:0007009(biological…		ENOG410XPUN(S:Function unknown)	PF00191.21(Annexin:Annexin)	cytoplasmic	3	51	75.8	High
I3L9H6	1.17572	0.233543	0.2625	no change	no	1.472	1.252	1	1.102	1.672	1.232	1.707	1.222	1.457	1.502	39S ribosomal protein L50, mitochondrial OS=Sus scrofa OX=9823 GN=MRPL50 PE=1 SV=2	K17431	MRPL50	GO:0015934(cellular_component:large ribosomal subunit); GO:1990904(cellular_component:ribonucleoprotein complex); GO:0043229(cellular_component:intracellular organelle); GO:0043228(cellular_component:non-membrane-bounded organelle); GO:0043227(cellular_component:membrane-bounded organelle); GO:0043226(cellular_component:organelle); GO:0031090(cellular_component:organelle membrane); GO:0016020(cel…		ENOG4111QY3(S:Function unknown)	PF10501.10(Ribosomal_L50:Ribosomal subunit 39S)	mitochondrial	2	18	22.7	High
A0A4X1VFR3	1.04662	0.065733	0.6483	no change	no	1.392	1.33	1	1.595	1.37	1.357	1.41	1.469	1.304	1.384	Diacylglycerol kinase OS=Sus scrofa OX=9823 PE=3 SV=1	K16527;K00901	dgkA, DGK;AKAP11;dgkA, DGK;dgkA, DGK;dgkA, DGK	GO:0035639(molecular_function:purine ribonucleoside triphosphate binding); GO:1901363(molecular_function:heterocyclic compound binding); GO:0003674(molecular_function:molecular_function); GO:0007165(biological_process:signal transduction); GO:0003951(molecular_function:NAD+ kinase activity); GO:0035556(biological_process:intracellular signal transduction); GO:0043167(molecular_function:ion bindin…	ssc01100(Metabolic pathways); ssc04072(Phospholipase D signaling pathway); ssc00561(Glycerolipid metabolism); ssc04070(Phosphatidylinositol signaling system); ssc00564(Glycerophospholipid metabolism); ssc05231(Choline metabolism in cancer)	ENOG410XSJR(T:Signal transduction mechanisms)	PF00609.20(DAGK_acc:Diacylglycerol kinase accessory domain); PF00781.25(DAGK_cat:Diacylglycerol kinase catalytic domain); PF00130.23(C1_1:Phorbol esters/diacylglycerol binding domain (C1 domain)); PF00169.30(PH:PH domain)	cytoplasmic	3	3	225.9	High
A0A481AR78	1.19259	0.254094	0.0571	no change	no	1.48	1.241	1	1.354	1.407	1.202	1.397	1.587	1.524	1.413	Striated muscle preferentially expressed protein kinase isoform 1 OS=Sus scrofa OX=9823 PE=3 SV=1	K12567;K08803;K17531;K08809	SPEG;OBSCN, ARHGEF30;DAPK;DAPK;TTN		ssc05200(Pathways in cancer); ssc05414(Dilated cardiomyopathy (DCM)); ssc05219(Bladder cancer); ssc04140(Autophagy - animal); ssc05410(Hypertrophic cardiomyopathy (HCM))	ENOG410XQFD(S:Function unknown)	PF07679.17(I-set:Immunoglobulin I-set domain); PF00069.26(Pkinase:Protein kinase domain); PF13927.7(Ig_3:Immunoglobulin domain); PF13895.7(Ig_2:Immunoglobulin domain); PF07714.18(PK_Tyr_Ser-Thr:Protein tyrosine and serine/threonine kinase); PF00047.26(ig:Immunoglobulin domain); PF16650.6(SPEG_u2:Unstructured region on SPEG complex protein); PF18452.2(Ig_6:Immunoglobulin domain); PF00041.22(fn3:Fi…	cytoplasmic	7	2	347.7	High
F1S0L4	0.989035	-0.015906	0.9299	no change	no	1.353	1.368	1	1.593	1.522	1.356	1.334	1.565	1.372	1.142	Endoplasmic reticulum protein SC65 OS=Sus scrofa OX=9823 GN=P3H4 PE=4 SV=1	K22459;K08134;K19606	CRTAP;P3H1;P3H2	GO:0005783(cellular_component:endoplasmic reticulum); GO:0048771(biological_process:tissue remodeling); GO:0032964(biological_process:collagen biosynthetic process); GO:0043229(cellular_component:intracellular organelle); GO:0006807(biological_process:nitrogen compound metabolic process); GO:0044237(biological_process:cellular metabolic process); GO:0032963(biological_process:collagen metabolic p…		ENOG410XPXF(O:Posttranslational modification, protein turnover, chaperones); ENOG41118PR(O:Posttranslational modification, protein turnover, chaperones)		ER	2	6	50.9	High
A0A480K4A2	1.14095	0.190229	0.5537	no change	no	1.449	1.27	1	1	1.469	1.61	1.19	1.252	2.16	1.193	Telomere length and silencing protein 1 homolog OS=Sus scrofa OX=9823 PE=3 SV=1			GO:0005654(cellular_component:nucleoplasm); GO:0005575(cellular_component:cellular_component); GO:0005829(cellular_component:cytosol); GO:0110165(cellular_component:cellular anatomical entity)		ENOG410XTBJ(S:Function unknown)	PF07052.12(Hep_59:Hepatocellular carcinoma-associated antigen 59)	nuclear	1	4	33.1	High
A0A287B1R3	0.613056	-0.705908	0.04791	down	yes	1.033	1.685	1	2.073	1.548	2.12	1.051	0.98	1.062	1.038	Periostin OS=Sus scrofa OX=9823 GN=POSTN PE=1 SV=2	K19013;K19519;K19020	TGFBI, BIGH3;STAB2, HARE;STAB1	GO:0009991(biological_process:response to extracellular stimulus); GO:0048856(biological_process:anatomical structure development); GO:0023051(biological_process:regulation of signaling); GO:0048583(biological_process:regulation of response to stimulus); GO:0005539(molecular_function:glycosaminoglycan binding); GO:0031012(cellular_component:extracellular matrix); GO:0003674(molecular_function:mol…		COG2335(M:Cell wall/membrane/envelope biogenesis)	PF02469.23(Fasciclin:Fasciclin domain)	extracellular	1	21	91.8	High
A0A480S7L2	0.84898	-0.236198	0.2819	no change	no	1.248	1.47	1	1.901	1.419	1.56	1.196	1.254	1.295	1.248	Transforming acidic coiled-coil-containing protein 2 isoform X9 OS=Sus scrofa OX=9823 PE=3 SV=1	K14281;K14282;K14283	TACC2;TACC1;TACC1;TACC3, maskin		ssc03013(RNA transport)	ENOG410YMFS(U:Intracellular trafficking, secretion, and vesicular transport)	PF05010.15(TACC_C:Transforming acidic coiled-coil-containing protein (TACC), C-terminal)	cytoplasmic	1	1	303.6	High
A0A4X1U217	1.00961	0.013806	0.926	no change	no	1.365	1.352	1	1.456	1.357	1.593	1.362	1.203	1.381	1.515	Palmitoyltransferase OS=Sus scrofa OX=9823 GN=ZDHHC20 PE=3 SV=1	K20028	ZDHHC2_15_20;ZDHHC2_15_20	GO:0008104(biological_process:protein localization); GO:0005783(cellular_component:endoplasmic reticulum); GO:0046914(molecular_function:transition metal ion binding); GO:0043543(biological_process:protein acylation); GO:0006612(biological_process:protein targeting to membrane); GO:0043169(molecular_function:cation binding); GO:0016417(molecular_function:S-acyltransferase activity); GO:0043229(ce…		COG5273(S:Function unknown)	PF01529.21(DHHC:DHHC palmitoyltransferase)	lysosomal	1	2	41.9	Medium
A0A4X1V5H0	0.91338	-0.130712	0.4577	no change	no	1.297	1.42	1	1.728	1.478	1.473	1.348	1.35	1.243	1.246	Alpha-1,4 glucan phosphorylase OS=Sus scrofa OX=9823 PE=3 SV=1	K00688	PYG, glgP;PYG, glgP;PYG, glgP	GO:0005488(molecular_function:binding); GO:1901363(molecular_function:heterocyclic compound binding); GO:0070279(molecular_function:vitamin B6 binding); GO:0044248(biological_process:cellular catabolic process); GO:0003674(molecular_function:molecular_function); GO:0009251(biological_process:glucan catabolic process); GO:0006091(biological_process:generation of precursor metabolites and energy); …	ssc00500(Starch and sucrose metabolism); ssc04910(Insulin signaling pathway); ssc01100(Metabolic pathways); ssc04922(Glucagon signaling pathway); ssc04931(Insulin resistance); ssc04217(Necroptosis)	COG0058(K:Transcription)	PF00343.21(Phosphorylase:Carbohydrate phosphorylase)	cytoplasmic	29	55	96.3	High
D0G6S0	0.72554	-0.462873	0.3517	down	no	1.142	1.574	1	1.432	1.063	2.8	1.372	1.071	1.142	0.982	Cytochrome P450, family 51, subfamily A, polypeptide 1 OS=Sus scrofa OX=9823 GN=CYP51A1 PE=2 SV=1	K07437;K05917;K07439;K07428	CYP51;CYP26A;CYP4X;CYP39A1	GO:0090087(biological_process:regulation of peptide transport); GO:0004497(molecular_function:monooxygenase activity); GO:0080090(biological_process:regulation of primary metabolic process); GO:0051046(biological_process:regulation of secretion); GO:0051048(biological_process:negative regulation of secretion); GO:0051049(biological_process:regulation of transport); GO:0005789(cellular_component:e…	ssc00120(Primary bile acid biosynthesis); ssc00830(Retinol metabolism); ssc04726(Serotonergic synapse); ssc01100(Metabolic pathways); ssc00100(Steroid biosynthesis)	COG2124(U:Intracellular trafficking, secretion, and vesicular transport)	PF00067.23(p450:Cytochrome P450)	ER	2	4	56.8	High
A0A4X1SUF1	0.886727	-0.173438	0.6541	no change	no	1.276	1.439	1	1.536	1.184	2.035	1.55	0.755	1.86	0.941	Ficolin-2 OS=Sus scrofa OX=9823 GN=FCN2 PE=4 SV=1	K06252;K10104	FCN;TN;TN;TN	GO:0016020(cellular_component:membrane); GO:0048306(molecular_function:calcium-dependent protein binding); GO:0048584(biological_process:positive regulation of response to stimulus); GO:0030247(molecular_function:polysaccharide binding); GO:0030246(molecular_function:carbohydrate binding); GO:0050778(biological_process:positive regulation of immune response); GO:0065007(biological_process:biologi…	ssc04151(PI3K-Akt signaling pathway); ssc04510(Focal adhesion); ssc05165(Human papillomavirus infection); ssc04512(ECM-receptor interaction); ssc05206(MicroRNAs in cancer)	ENOG410ZYS4(S:Function unknown)	PF00147.19(Fibrinogen_C:Fibrinogen beta and gamma chains, C-terminal globular domain); PF01391.19(Collagen:Collagen triple helix repeat (20 copies))	extracellular	1	11	55.4	High
F1S374	1.09014	0.124512	0.5813	no change	no	1.415	1.298	1	1.584	1.46	1.15	1.233	1.242	1.334	1.85	Phosphatidylinositol-4-phosphate 3-kinase OS=Sus scrofa OX=9823 GN=PIK3C2B PE=3 SV=2	K00922;K00923;K21289	PIK3C2;PIK3C2;PIK3C2;PIK3CA_B_D;PIK3CG	GO:0006650(biological_process:glycerophospholipid metabolic process); GO:0016310(biological_process:phosphorylation); GO:0003674(molecular_function:molecular_function); GO:0005488(molecular_function:binding); GO:0035556(biological_process:intracellular signal transduction); GO:0044255(biological_process:cellular lipid metabolic process); GO:0050789(biological_process:regulation of biological proc…	ssc04670(Leukocyte transendothelial migration); ssc04371(Apelin signaling pathway); ssc04370(VEGF signaling pathway); ssc05167(Kaposi sarcoma-associated herpesvirus infection); ssc05166(Human T-cell leukemia virus 1 infection); ssc05165(Human papillomavirus infection); ssc05164(Influenza A); ssc05163(Human cytomegalovirus infection); ssc05162(Measles); ssc05161(Hepatitis B); ssc05160(Hepatitis C)…	COG5032(S:Function unknown)	PF00454.28(PI3_PI4_kinase:Phosphatidylinositol 3- and 4-kinase); PF00613.21(PI3Ka:Phosphoinositide 3-kinase family, accessory domain (PIK domain)); PF00792.25(PI3K_C2:Phosphoinositide 3-kinase C2); PF00794.19(PI3K_rbd:PI3-kinase family, ras-binding domain); PF00168.31(C2:C2 domain); PF00787.25(PX:PX domain)	cytoplasmic	2	2	184.9	High
A0A480KLN4	0.860082	-0.217453	0.5888	no change	no	1.254	1.458	1	2.08	0.985	1.765	1.75	0.841	1.526	0.897	Collagen alpha-1(XXI) chain isoform X1 OS=Sus scrofa OX=9823 PE=4 SV=1	K16630;K08133;K16629;K08132	COL21A;COL22A;COL12A;COL14A	GO:0005575(cellular_component:cellular_component); GO:0005829(cellular_component:cytosol); GO:0032991(cellular_component:macromolecular complex); GO:0005581(cellular_component:collagen trimer); GO:0110165(cellular_component:cellular anatomical entity)	ssc04974(Protein digestion and absorption)	ENOG410XNMM(K:Transcription); ENOG41100RI(O:Posttranslational modification, protein turnover, chaperones)	PF00092.29(VWA:von Willebrand factor type A domain); PF13519.7(VWA_2:von Willebrand factor type A domain)	ER	1	2	50.8	High
A0A287BN19	1.00296	0.004262	0.9749	no change	no	1.356	1.352	1	1.471	1.409	1.527	1.266	1.305	1.36	1.493	Disheveled-associated activator of morphogenesis 1 isoform 2 OS=Sus scrofa OX=9823 GN=DAAM1 PE=4 SV=1	K23957;K05745;K05741;K04512	DAAM;DAAM;DIAPH3, DRF3;DIAPH2;	GO:0032432(cellular_component:actin filament bundle); GO:0019899(molecular_function:enzyme binding); GO:0030036(biological_process:actin cytoskeleton organization); GO:0031267(molecular_function:small GTPase binding); GO:0051020(molecular_function:GTPase binding); GO:0003674(molecular_function:molecular_function); GO:0005488(molecular_function:binding); GO:0005929(cellular_component:cilium); GO:0…	ssc04810(Regulation of actin cytoskeleton); ssc04310(Wnt signaling pathway)	ENOG410XQR0(S:Function unknown); ENOG410ZJWZ(Z:Cytoskeleton); ENOG410XT5Z(Z:Cytoskeleton)	PF02181.24(FH2:Formin Homology 2 Domain); PF06367.17(Drf_FH3:Diaphanous FH3 Domain); PF06371.14(Drf_GBD:Diaphanous GTPase-binding Domain)	cytoplasmic	7	7	122.1	High
A0A4X1VZD8	0.78496	-0.349308	0.1498	down	no	1.19	1.516	1	1.947	1.593	1.525	1.162	1.273	1.193	1.131	Uncharacterized protein OS=Sus scrofa OX=9823 GN=FHL2 PE=4 SV=1	K14380;K14365	FHL2;FHL1, SLIM1	GO:0080090(biological_process:regulation of primary metabolic process); GO:0019222(biological_process:regulation of metabolic process); GO:0048585(biological_process:negative regulation of response to stimulus); GO:0048468(biological_process:cell development); GO:0050849(biological_process:negative regulation of calcium-mediated signaling); GO:0050848(biological_process:regulation of calcium-medi…	ssc04380(Osteoclast differentiation); ssc04630(Jak-STAT signaling pathway)	ENOG410YFZ1(K:Transcription); ENOG410XRFY(S:Function unknown)	PF00412.23(LIM:LIM domain)	cytoplasmic	9	29	34.7	High
I3L8C5	0.699121	-0.516387	0.07202	down	no	1.113	1.592	1	1.832	1.615	1.923	1.219	1.169	1.164	0.899	Heat shock 70 kDa protein 12A isoform 2 OS=Sus scrofa OX=9823 GN=HSPA12A PE=1 SV=1					COG0443(S:Function unknown)	PF00012.21(HSP70:Hsp70 protein)	cytoplasmic	9	17	74.8	High
A0A5G2QNY7	1.09049	0.124973	0.6117	no change	no	1.41	1.293	1	1.32	1.77	1.081	1.305	1.736	1.489	1.109	Cyclin-L1 OS=Sus scrofa OX=9823 GN=CCNL1 PE=3 SV=1	K15188;K15161;K23964;K23326	CCNK;CCNT;CCNQ, FAM58A;CCNC, SSN8	GO:0019219(biological_process:regulation of nucleobase-containing compound metabolic process); GO:0019207(molecular_function:kinase regulator activity); GO:0019222(biological_process:regulation of metabolic process); GO:0031326(biological_process:regulation of cellular biosynthetic process); GO:0042025(cellular_component:host cell nucleus); GO:0031323(biological_process:regulation of cellular met…	ssc05202(Transcriptional misregulation in cancer)	COG5333(D:Cell cycle control, cell division, chromosome partitioning); COG5333(K:Transcription); COG5333(L:Replication, recombination and repair)	PF00134.24(Cyclin_N:Cyclin, N-terminal domain)	nuclear	1	2	46.2	Medium
F1SSN2	1.00743	0.010679	0.9461	no change	no	1.356	1.346	1	1.654	1.363	1.366	1.423	1.415	1.221	1.364	Protein kinase AMP-activated non-catalytic subunit gamma 2 OS=Sus scrofa OX=9823 GN=PRKAG2 PE=4 SV=4	K07200	PRKAG;PRKAG;PRKAG		ssc05410(Hypertrophic cardiomyopathy (HCM)); ssc04910(Insulin signaling pathway); ssc04213(Longevity regulating pathway - multiple species); ssc04920(Adipocytokine signaling pathway); ssc04530(Tight junction); ssc04371(Apelin signaling pathway); ssc04921(Oxytocin signaling pathway); ssc04922(Glucagon signaling pathway); ssc04932(Non-alcoholic fatty liver disease (NAFLD)); ssc04152(AMPK signaling …	COG0517(U:Intracellular trafficking, secretion, and vesicular transport)	PF00571.29(CBS:CBS domain)	nuclear	5	14	68.6	High
A0A4X1V4X8	0.711294	-0.491481	0.07599	down	no	1.121	1.576	1	1.737	1.592	1.973	1.199	1.043	1.201	1.041	Fibromodulin OS=Sus scrofa OX=9823 GN=FMOD PE=3 SV=1	K08121;K08122;K08123;K08125	FMOD;LUM;PRELP;KERA	GO:0005615(cellular_component:extracellular space); GO:0062023(cellular_component:collagen-containing extracellular matrix); GO:0097435(biological_process:fibril organization); GO:0009987(biological_process:cellular process); GO:0016043(biological_process:cellular component organization); GO:0031012(cellular_component:extracellular matrix); GO:0005575(cellular_component:cellular_component); GO:00…	ssc05205(Proteoglycans in cancer); ssc04350(TGF-beta signaling pathway)	COG4886(S:Function unknown)	PF13855.7(LRR_8:Leucine rich repeat); PF12799.8(LRR_4:Leucine Rich repeats (2 copies)); PF01462.19(LRRNT:Leucine rich repeat N-terminal domain); PF13306.7(LRR_5:BspA type Leucine rich repeat region (6 copies))	extracellular	9	30	43.2	High
A0A5G2QZD1	0.962154	-0.05566	0.7392	no change	no	1.322	1.374	1	1.561	1.403	1.534	1.513	1.358	1.245	1.174	WD repeat domain 26 OS=Sus scrofa OX=9823 GN=WDR26 PE=1 SV=1	K13886;K20241;K19678;K22382;K14962	WDR26;CORO1B_1C_6;WDR44, RAB11BP;WDR82, SWD2, CPS35;IFT80	GO:0005737(cellular_component:cytoplasm); GO:0005654(cellular_component:nucleoplasm); GO:0032991(cellular_component:macromolecular complex); GO:1902494(cellular_component:catalytic complex); GO:0005829(cellular_component:cytosol); GO:0000151(cellular_component:ubiquitin ligase complex); GO:0005739(cellular_component:mitochondrion); GO:0005575(cellular_component:cellular_component); GO:0043229(cel…	ssc03015(mRNA surveillance pathway)	ENOG410XQ2U(S:Function unknown)	PF00400.33(WD40:WD domain, G-beta repeat); PF17814.2(LisH_TPL:LisH-like dimerisation domain)	nuclear	2	6	69.4	High
A0A480TS65	1.66667	0.736966	0.00199	up	yes	1.685	1.011	1	0.726	1.35	0.969	1.724	1.679	1.677	1.659	Palmitoyl-protein hydrolase 1 OS=Sus scrofa OX=9823 PE=3 SV=1	K01074	PPT;PPT	GO:0008104(biological_process:protein localization); GO:0099643(biological_process:signal release from synapse); GO:0051049(biological_process:regulation of transport); GO:0006907(biological_process:pinocytosis); GO:0007612(biological_process:learning); GO:0030425(cellular_component:dendrite); GO:0030424(cellular_component:axon); GO:0061024(biological_process:membrane organization); GO:0043523(bi…	ssc01212(Fatty acid metabolism); ssc00062(Fatty acid elongation); ssc04142(Lysosome); ssc01100(Metabolic pathways)	COG1075(S:Function unknown)	PF02089.16(Palm_thioest:Palmitoyl protein thioesterase)	ER	6	26	34.2	High
A0A287AQJ5	0.583901	-0.776204	0.05598	down	no	0.9938	1.702	1	2.357	1.486	1.964	1.108	0.835	1.012	1.02	Multifunctional fusion protein OS=Sus scrofa OX=9823 GN=PKM PE=1 SV=1	K00873;K12406	PK, pyk;PKLR		ssc01230(Biosynthesis of amino acids); ssc04910(Insulin signaling pathway); ssc01200(Carbon metabolism); ssc05203(Viral carcinogenesis); ssc01100(Metabolic pathways); ssc04922(Glucagon signaling pathway); ssc04930(Type II diabetes mellitus); ssc05165(Human papillomavirus infection); ssc00620(Pyruvate metabolism); ssc00230(Purine metabolism); ssc04932(Non-alcoholic fatty liver disease (NAFLD)); ss…	ENOG410ZI9J(S:Function unknown)	PF00224.22(PK:Pyruvate kinase, barrel domain); PF02887.17(PK_C:Pyruvate kinase, alpha/beta domain); PF00644.21(PARP:Poly(ADP-ribose) polymerase catalytic domain)	cytoplasmic	1	26	126.2	High
A0A4X1URB4	0.723608	-0.466719	0.08283	down	no	1.131	1.563	1	1.651	1.79	1.811	1.1	1.229	1.281	0.915	Kinesin-like protein OS=Sus scrofa OX=9823 PE=3 SV=1	K18806;K10394;K10406;K20196;K17914	KIFC2_3;KIF3A;KIF3B;KIF7;KIF13	GO:0099512(cellular_component:supramolecular fiber); GO:0099513(cellular_component:polymeric cytoskeletal fiber); GO:0035639(molecular_function:purine ribonucleoside triphosphate binding); GO:0006928(biological_process:movement of cell or subcellular component); GO:0003674(molecular_function:molecular_function); GO:0005488(molecular_function:binding); GO:0000166(molecular_function:nucleotide bind…	ssc05217(Basal cell carcinoma); ssc04340(Hedgehog signaling pathway); ssc05200(Pathways in cancer)	COG5059(K:Transcription)	PF00225.24(Kinesin:Kinesin motor domain); PF16796.6(Microtub_bd:Microtubule binding)	plasma membrane	1	2	83.5	Medium
A0A480L4S7	1.03094	0.043965	0.7655	no change	no	1.366	1.325	1	1.544	1.483	1.272	1.467	1.377	1.234	1.386	RING-type E3 ubiquitin transferase OS=Sus scrofa OX=9823 PE=4 SV=1	K20804	RNF34	GO:0019899(molecular_function:enzyme binding); GO:0044238(biological_process:primary metabolic process); GO:0050689(biological_process:negative regulation of defense response to virus by host); GO:0050688(biological_process:regulation of defense response to virus); GO:0019222(biological_process:regulation of metabolic process); GO:2001233(biological_process:regulation of apoptotic signaling pathw…		ENOG410YF4M(O:Posttranslational modification, protein turnover, chaperones)	PF12483.9(GIDE:E3 Ubiquitin ligase); PF13920.7(zf-C3HC4_3:Zinc finger, C3HC4 type (RING finger))	plasma membrane	1	3	39.8	High
A0A4X1U050	0.822373	-0.282135	0.2064	down	no	1.213	1.475	1	1.756	1.54	1.604	1.059	1.32	1.392	1.082	LRRNT domain-containing protein OS=Sus scrofa OX=9823 GN=OMD PE=4 SV=1	K08121;K08122;K08123;K08119;K08125	LUM;KERA;PRELP;FMOD;ECM2	GO:0005615(cellular_component:extracellular space); GO:0110149(biological_process:regulation of biomineralization); GO:0009987(biological_process:cellular process); GO:0007155(biological_process:cell adhesion); GO:0070167(biological_process:regulation of biomineral tissue development); GO:0031012(cellular_component:extracellular matrix); GO:0005575(cellular_component:cellular_component); GO:00507…	ssc04350(TGF-beta signaling pathway); ssc05205(Proteoglycans in cancer)	COG4886(S:Function unknown)	PF13855.7(LRR_8:Leucine rich repeat); PF12799.8(LRR_4:Leucine Rich repeats (2 copies)); PF01462.19(LRRNT:Leucine rich repeat N-terminal domain); PF13306.7(LRR_5:BspA type Leucine rich repeat region (6 copies))	extracellular	1	2	49.3	High
A0A5G2R4J3	0.728617	-0.456767	0.1298	down	no	1.133	1.555	1	1.767	1.4	2.052	1.266	1.262	1.025	0.978	Slit guidance ligand 2 OS=Sus scrofa OX=9823 GN=SLIT2 PE=4 SV=1	K06254;K06838;K06839;K06850;K06255	SLIT2;SLIT3;SLIT1;AGRN;HSPG2		ssc04360(Axon guidance); ssc04512(ECM-receptor interaction); ssc05161(Hepatitis B); ssc05205(Proteoglycans in cancer)	COG4886(S:Function unknown)	PF13855.7(LRR_8:Leucine rich repeat); PF13306.7(LRR_5:BspA type Leucine rich repeat region (6 copies)); PF00008.28(EGF:EGF-like domain); PF12799.8(LRR_4:Leucine Rich repeats (2 copies)); PF00054.24(Laminin_G_1:Laminin G domain); PF02210.25(Laminin_G_2:Laminin G domain); PF01462.19(LRRNT:Leucine rich repeat N-terminal domain); PF14580.7(LRR_9:Leucine-rich repeat); PF01463.25(LRRCT:Leucine rich rep…	plasma membrane	3	3	169.4	High
F1RJV5	0.917916	-0.123566	0.4725	no change	no	1.286	1.401	1	1.564	1.611	1.429	1.27	1.293	1.426	1.156	PDZ and LIM domain 4 OS=Sus scrofa OX=9823 GN=PDLIM4 PE=1 SV=3	K23353;K19867	PDLIM1_2_3_4;PDLIM1_2_3_4;LDB3;LDB3	GO:0032432(cellular_component:actin filament bundle); GO:0098590(cellular_component:plasma membrane region); GO:0019899(molecular_function:enzyme binding); GO:0051371(molecular_function:muscle alpha-actinin binding); GO:0055038(cellular_component:recycling endosome membrane); GO:0098916(biological_process:anterograde trans-synaptic signaling); GO:0044309(cellular_component:neuron spine); GO:00230…		ENOG410XRD4(T:Signal transduction mechanisms)	PF00595.25(PDZ:PDZ domain); PF00412.23(LIM:LIM domain); PF15936.6(DUF4749:Domain of unknown function (DUF4749)); PF17820.2(PDZ_6:PDZ domain)	cytoplasmic	11	42	35.5	High
F2Z5E7	0.763123	-0.390012	0.129	down	no	1.163	1.524	1	1.841	1.826	1.43	1.099	1.286	1.202	1.066	CYFIP related Rac1 interactor A OS=Sus scrofa OX=9823 GN=CYRIA PE=1 SV=1			GO:0005575(cellular_component:cellular_component); GO:0016020(cellular_component:membrane); GO:0110165(cellular_component:cellular anatomical entity); GO:0005622(cellular_component:intracellular)		ENOG410XQDW(S:Function unknown)	PF07159.13(DUF1394:Protein of unknown function (DUF1394))	cytoplasmic	5	25	37.3	High
A0A4X1VGI4	0.917143	-0.124782	0.4875	no change	no	1.284	1.4	1	1.763	1.469	1.369	1.276	1.277	1.287	1.295	ZZ-type domain-containing protein OS=Sus scrofa OX=9823 GN=DTNA PE=3 SV=1	K10366	DMD	GO:0005737(cellular_component:cytoplasm); GO:0043169(molecular_function:cation binding); GO:0046914(molecular_function:transition metal ion binding); GO:0043167(molecular_function:ion binding); GO:0005575(cellular_component:cellular_component); GO:0003674(molecular_function:molecular_function); GO:0008270(molecular_function:zinc ion binding); GO:0046872(molecular_function:metal ion binding); GO:0…	ssc05416(Viral myocarditis); ssc05414(Dilated cardiomyopathy (DCM)); ssc05412(Arrhythmogenic right ventricular cardiomyopathy (ARVC)); ssc05410(Hypertrophic cardiomyopathy (HCM))	ENOG410XP3C(S:Function unknown)	PF09068.12(EF-hand_2:EF hand); PF09069.12(EF-hand_3:EF-hand); PF00569.18(ZZ:Zinc finger, ZZ type)	cytoplasmic	4	9	84.5	High
A0A4X1UI96	0.926006	-0.110907	0.5908	no change	no	1.289	1.392	1	1.335	1.388	1.844	1.307	1.349	1.134	1.365	SCP domain-containing protein OS=Sus scrofa OX=9823 GN=PI15 PE=4 SV=1	K19919	CRISP	GO:0005575(cellular_component:cellular_component); GO:0005576(cellular_component:extracellular region); GO:0005615(cellular_component:extracellular space); GO:0110165(cellular_component:cellular anatomical entity)		COG2340(S:Function unknown)	PF00188.27(CAP:Cysteine-rich secretory protein family)	lysosomal	3	26	29	High
A0A480YBM4	1.0743	0.103401	0.5354	no change	no	1.388	1.292	1	1.506	1.292	1.371	1.38	1.157	1.376	1.638	Amine oxidase OS=Sus scrofa OX=9823 PE=3 SV=1	K00276;K11182	AOC3, AOC2, tynA;AOC3, AOC2, tynA;AOC1, ABP1	GO:0043169(molecular_function:cation binding); GO:0008131(molecular_function:primary amine oxidase activity); GO:0048038(molecular_function:quinone binding); GO:1901564(biological_process:organonitrogen compound metabolic process); GO:0009308(biological_process:amine metabolic process); GO:0046914(molecular_function:transition metal ion binding); GO:0071704(biological_process:organic substance me…	ssc00350(Tyrosine metabolism); ssc01100(Metabolic pathways); ssc00330(Arginine and proline metabolism); ssc00340(Histidine metabolism); ssc00410(beta-Alanine metabolism); ssc00260(Glycine, serine and threonine metabolism); ssc00380(Tryptophan metabolism); ssc00360(Phenylalanine metabolism)	COG3733(Q:Secondary metabolites biosynthesis, transport and catabolism)	PF01179.21(Cu_amine_oxid:Copper amine oxidase, enzyme domain); PF02728.17(Cu_amine_oxidN3:Copper amine oxidase, N3 domain); PF02727.17(Cu_amine_oxidN2:Copper amine oxidase, N2 domain)	lysosomal	8	33	90.1	High
F1S9R3	1.02264	0.0323	0.8805	no change	no	1.355	1.325	1	1.249	1.658	1.392	1.229	1.743	1.127	1.321	Nucleoside-diphosphate kinase OS=Sus scrofa OX=9823 GN=AK5 PE=1 SV=4	K00939;K13800	adk, AK;adk, AK;CMPK1, UMPK;adk, AK;adk, AK	GO:0019205(molecular_function:nucleobase-containing compound kinase activity); GO:0035639(molecular_function:purine ribonucleoside triphosphate binding); GO:0009141(biological_process:nucleoside triphosphate metabolic process); GO:0009142(biological_process:nucleoside triphosphate biosynthetic process); GO:0009117(biological_process:nucleotide metabolic process); GO:0004017(molecular_function:ade…	ssc00730(Thiamine metabolism); ssc00230(Purine metabolism); ssc01100(Metabolic pathways); ssc00983(Drug metabolism - other enzymes); ssc00240(Pyrimidine metabolism)	COG0563(S:Function unknown)	PF00406.23(ADK:Adenylate kinase); PF13207.7(AAA_17:AAA domain); PF13238.7(AAA_18:AAA domain); PF13671.7(AAA_33:AAA domain); PF06414.13(Zeta_toxin:Zeta toxin); PF02223.18(Thymidylate_kin:Thymidylate kinase)	cytoplasmic	1	5	60.5	High
A0A480UJS2	2.54298	1.34652	0.001549	up	yes	1.923	0.7562	1	0.363	1.128	0.534	1.883	2.239	1.746	1.823	Laminin subunit alpha-5 isoform X1 OS=Sus scrofa OX=9823 PE=4 SV=1	K05637;K06241;K06240	LAMA3_5;LAMA3_5;LAMA4;LAMA1_2;LAMA1_2	GO:0030334(biological_process:regulation of cell migration); GO:0051239(biological_process:regulation of multicellular organismal process); GO:0045995(biological_process:regulation of embryonic development); GO:2000145(biological_process:regulation of cell motility); GO:0030155(biological_process:regulation of cell adhesion); GO:0009987(biological_process:cellular process); GO:2000026(biological_…	ssc04510(Focal adhesion); ssc04512(ECM-receptor interaction); ssc05145(Toxoplasmosis); ssc05200(Pathways in cancer); ssc05146(Amoebiasis); ssc05143(African trypanosomiasis); ssc04151(PI3K-Akt signaling pathway); ssc05165(Human papillomavirus infection); ssc05222(Small cell lung cancer); ssc05416(Viral myocarditis); ssc05414(Dilated cardiomyopathy (DCM)); ssc05412(Arrhythmogenic right ventricular …	ENOG410YNSE(S:Function unknown); ENOG410XRDC(S:Function unknown)	PF00053.25(Laminin_EGF:Laminin EGF domain); PF06008.15(Laminin_I:Laminin Domain I); PF02210.25(Laminin_G_2:Laminin G domain); PF00054.24(Laminin_G_1:Laminin G domain); PF06009.13(Laminin_II:Laminin Domain II); PF00052.19(Laminin_B:Laminin B (Domain IV)); PF00055.18(Laminin_N:Laminin N-terminal (Domain VI))	mitochondrial	2	21	374.5	High
A0A4X1TXD9	1.02725	0.03879	0.8784	no change	no	1.357	1.321	1	1.385	1.161	1.738	1.727	1.464	0.975	1.262	Link domain-containing protein OS=Sus scrofa OX=9823 GN=LYVE1 PE=4 SV=1	K06793;K19018;K06256	CD44;TNFAIP6, TSG6;VCAN, CSPG2	GO:0038023(molecular_function:signaling receptor activity); GO:0060089(molecular_function:molecular transducer activity); GO:0006807(biological_process:nitrogen compound metabolic process); GO:0003674(molecular_function:molecular_function); GO:0005488(molecular_function:binding); GO:0030203(biological_process:glycosaminoglycan metabolic process); GO:0031224(cellular_component:intrinsic component …	ssc04512(ECM-receptor interaction); ssc04514(Cell adhesion molecules (CAMs)); ssc05206(MicroRNAs in cancer); ssc05205(Proteoglycans in cancer); ssc04640(Hematopoietic cell lineage); ssc05169(Epstein-Barr virus infection)	ENOG41127CQ(U:Intracellular trafficking, secretion, and vesicular transport)	PF00193.18(Xlink:Extracellular link domain)	plasma membrane	1	2	36.1	High
A0A286ZWQ7	1.10047	0.138121	0.387	no change	no	1.402	1.274	1	1.511	1.156	1.429	1.49	1.532	1.236	1.348	Serine/threonine-protein kinase DCLK1 isoform 5 OS=Sus scrofa OX=9823 PE=4 SV=1	K16579;K08805;K08794;K08795;K17530	DCLK1_2;DCX;DCLK3;PNCK;CAMK1	GO:0035639(molecular_function:purine ribonucleoside triphosphate binding); GO:0003674(molecular_function:molecular_function); GO:0007165(biological_process:signal transduction); GO:0035556(biological_process:intracellular signal transduction); GO:0043167(molecular_function:ion binding); GO:1901363(molecular_function:heterocyclic compound binding); GO:1901265(molecular_function:nucleoside phosphat…	ssc04925(Aldosterone synthesis and secretion); ssc04921(Oxytocin signaling pathway); ssc05214(Glioma); ssc04020(Calcium signaling pathway)	ENOG410YA63(S:Function unknown)	PF00069.26(Pkinase:Protein kinase domain); PF03607.18(DCX:Doublecortin); PF07714.18(PK_Tyr_Ser-Thr:Protein tyrosine and serine/threonine kinase)	cytoplasmic	14	27	82.2	High
F1SKA6	0.988113	-0.017252	0.9214	no change	no	1.33	1.346	1	1.539	1.271	1.575	1.219	1.255	1.579	1.267	Tetraspanin OS=Sus scrofa OX=9823 GN=TSPAN11 PE=3 SV=3	K17353;K17352;K06571;K10303;K17294	TSPAN11;TSPAN4;TSPAN18;FBXO23, TSPAN17;TSPAN7, TM4SF2, MXS1, CD231	GO:0005575(cellular_component:cellular_component); GO:0016021(cellular_component:integral component of membrane); GO:0110165(cellular_component:cellular anatomical entity); GO:0031224(cellular_component:intrinsic component of membrane)	ssc05202(Transcriptional misregulation in cancer)	ENOG4111IRY(T:Signal transduction mechanisms)	PF00335.21(Tetraspanin:Tetraspanin family)	cytoplasmic	1	2	37.7	High
A0A4X1UE05	0.478994	-1.06192	0.05833	down	no	0.8665	1.809	1	2.544	1.247	2.445	0.788	1.041	0.838	0.799	Uncharacterized protein OS=Sus scrofa OX=9823 PE=4 SV=1	K10429	MAP1;MAP1	GO:0048675(biological_process:axon extension); GO:0031110(biological_process:regulation of microtubule polymerization or depolymerization); GO:0031114(biological_process:regulation of microtubule depolymerization); GO:0099513(cellular_component:polymeric cytoskeletal fiber); GO:0048589(biological_process:developmental growth); GO:0048588(biological_process:developmental cell growth); GO:0051049(b…		ENOG410XRYM(A:RNA processing and modification)	PF00414.18(MAP1B_neuraxin:Neuraxin and MAP1B repeat)	nuclear	35	19	270.4	High
Q9N1P7	0.771523	-0.374219	0.1941	down	no	1.165	1.51	1	1.61	2.054	1.374	0.991	1.054	1.303	1.311	Interleukin-18 OS=Sus scrofa OX=9823 PE=2 SV=1	K05482	IL18, IL1F4	GO:0032148(biological_process:activation of protein kinase B activity); GO:0019220(biological_process:regulation of phosphate metabolic process); GO:0080090(biological_process:regulation of primary metabolic process); GO:0019222(biological_process:regulation of metabolic process); GO:0046638(biological_process:positive regulation of alpha-beta T cell differentiation); GO:0046637(biological_proces…	ssc05134(Legionellosis); ssc05152(Tuberculosis); ssc05144(Malaria); ssc05143(African trypanosomiasis); ssc05135(Yersinia infection); ssc05164(Influenza A); ssc04061(Viral protein interaction with cytokine and cytokine receptor); ssc04060(Cytokine-cytokine receptor interaction); ssc05321(Inflammatory bowel disease (IBD)); ssc05323(Rheumatoid arthritis); ssc04623(Cytosolic DNA-sensing pathway); ssc…	ENOG410ZGS8(K:Transcription)	PF00340.20(IL1:Interleukin-1 / 18)	cytoplasmic	1	4	22	Medium
A0A480QW40	1.2201	0.286999	0.04503	up	yes	1.469	1.204	1	1.291	1.386	1.137	1.382	1.563	1.344	1.587	Collagen alpha-6(IV) chain isoform 3 OS=Sus scrofa OX=9823 PE=4 SV=1	K06237	COL4A;COL4A;COL4A;COL4A;COL4A	GO:0005201(molecular_function:extracellular matrix structural constituent); GO:0032991(cellular_component:macromolecular complex); GO:0005581(cellular_component:collagen trimer); GO:0005198(molecular_function:structural molecule activity); GO:0005575(cellular_component:cellular_component); GO:0003674(molecular_function:molecular_function)	ssc04510(Focal adhesion); ssc04512(ECM-receptor interaction); ssc04926(Relaxin signaling pathway); ssc05146(Amoebiasis); ssc04933(AGE-RAGE signaling pathway in diabetic complications); ssc04151(PI3K-Akt signaling pathway); ssc05165(Human papillomavirus infection); ssc05222(Small cell lung cancer); ssc04974(Protein digestion and absorption); ssc05200(Pathways in cancer)	ENOG410XNMM(K:Transcription)	PF01391.19(Collagen:Collagen triple helix repeat (20 copies)); PF01413.20(C4:C-terminal tandem repeated domain in type 4 procollagen)	extracellular	7	7	163.1	High
A0A287AC32	1.15403	0.206684	0.1855	no change	no	1.431	1.24	1	1.374	1.354	1.232	1.508	1.592	1.158	1.467	Mitochondrial ribosomal protein S5 OS=Sus scrofa OX=9823 GN=MRPS5 PE=3 SV=2	K02988	RP-S5, MRPS5, rpsE	GO:0044238(biological_process:primary metabolic process); GO:0003676(molecular_function:nucleic acid binding); GO:1901363(molecular_function:heterocyclic compound binding); GO:0043232(cellular_component:intracellular non-membrane-bounded organelle); GO:0044249(biological_process:cellular biosynthetic process); GO:0034641(biological_process:cellular nitrogen compound metabolic process); GO:0006807…	ssc03010(Ribosome)	COG0098(F:Nucleotide transport and metabolism)	PF03719.16(Ribosomal_S5_C:Ribosomal protein S5, C-terminal domain); PF00333.21(Ribosomal_S5:Ribosomal protein S5, N-terminal domain)	mitochondrial	1	4	47.6	High
I3LLH5	1.02964	0.042133	0.7758	no change	no	1.355	1.316	1	1.436	1.477	1.35	1.163	1.514	1.418	1.325	Peptidyl-prolyl cis-trans isomerase OS=Sus scrofa OX=9823 GN=PIN1 PE=1 SV=1	K09578;K09579	PIN1;PIN4	GO:0043408(biological_process:regulation of MAPK cascade); GO:0019220(biological_process:regulation of phosphate metabolic process); GO:0080090(biological_process:regulation of primary metabolic process); GO:0019222(biological_process:regulation of metabolic process); GO:0048585(biological_process:negative regulation of response to stimulus); GO:0048584(biological_process:positive regulation of r…	ssc04622(RIG-I-like receptor signaling pathway)	COG0760(S:Function unknown)	PF00639.22(Rotamase:PPIC-type PPIASE domain); PF13616.7(Rotamase_3:PPIC-type PPIASE domain); PF00397.27(WW:WW domain)	cytoplasmic	1	5	18.3	High
A0A4X1TVC5	0.995516	-0.006484	0.9755	no change	no	1.332	1.338	1	1.271	1.31	1.77	1.371	1.4	1.334	1.225	Nucleoplasmin domain-containing protein OS=Sus scrofa OX=9823 GN=NPM3 PE=3 SV=1	K11278;K11277	NPM3;NPM2	GO:0042393(molecular_function:histone binding); GO:0015629(cellular_component:actin cytoskeleton); GO:0090304(biological_process:nucleic acid metabolic process); GO:0044249(biological_process:cellular biosynthetic process); GO:0043229(cellular_component:intracellular organelle); GO:0043228(cellular_component:non-membrane-bounded organelle); GO:0003674(molecular_function:molecular_function); GO:00…		ENOG41120H8(S:Function unknown)	PF03066.16(Nucleoplasmin:Nucleoplasmin/nucleophosmin domain)	cytoplasmic	1	7	19.1	High
P26234	0.973373	-0.038936	0.7896	no change	no	1.316	1.352	1	1.553	1.504	1.349	1.367	1.312	1.279	1.307	Vinculin OS=Sus scrofa OX=9823 GN=VCL PE=1 SV=4	K05691;K05700	VCL;CTNNA;CTNNA;CTNNA		ssc04670(Leukocyte transendothelial migration); ssc04510(Focal adhesion); ssc04390(Hippo signaling pathway); ssc04520(Adherens junction); ssc05200(Pathways in cancer); ssc05146(Amoebiasis); ssc05213(Endometrial cancer); ssc05100(Bacterial invasion of epithelial cells); ssc05226(Gastric cancer); ssc04810(Regulation of actin cytoskeleton); ssc05412(Arrhythmogenic right ventricular cardiomyopathy (A…	ENOG410XSRU(S:Function unknown)	PF01044.20(Vinculin:Vinculin family)	cytoplasmic	63	61	123.9	High
F1S5B0	0.974815	-0.0368	0.842	no change	no	1.316	1.35	1	1.631	1.507	1.261	1.304	1.546	1.215	1.2	Protein phosphatase 1 regulatory subunit OS=Sus scrofa OX=9823 GN=PPP1R12B PE=1 SV=3	K12329;K17457;K06270	PPP1R12A, MYPT1;PPP1R12B, MYPT2;PPP1R12C, MBS85	GO:0005737(cellular_component:cytoplasm); GO:0005575(cellular_component:cellular_component); GO:0050789(biological_process:regulation of biological process); GO:0019208(molecular_function:phosphatase regulator activity); GO:0009987(biological_process:cellular process); GO:0019899(molecular_function:enzyme binding); GO:0050794(biological_process:regulation of cellular process); GO:0019901(molecula…	ssc04510(Focal adhesion); ssc04921(Oxytocin signaling pathway); ssc05205(Proteoglycans in cancer); ssc04611(Platelet activation); ssc04270(Vascular smooth muscle contraction); ssc04810(Regulation of actin cytoskeleton); ssc04022(cGMP-PKG signaling pathway); ssc04024(cAMP signaling pathway)	COG0666(A:RNA processing and modification)	PF15898.6(PRKG1_interact:cGMP-dependent protein kinase interacting domain); PF13637.7(Ank_4:Ankyrin repeats (many copies)); PF12796.8(Ank_2:Ankyrin repeats (3 copies)); PF13857.7(Ank_5:Ankyrin repeats (many copies)); PF13606.7(Ank_3:Ankyrin repeat); PF00023.31(Ank:Ankyrin repeat)	cytoplasmic	3	3	108.9	High
A0A287ANQ4	1.14136	0.190761	0.2552	no change	no	1.421	1.245	1	1.234	1.574	1.173	1.262	1.341	1.533	1.547	Alanine--tRNA ligase OS=Sus scrofa OX=9823 GN=AARS2 PE=1 SV=1	K01872	AARS, alaS;AARS, alaS	GO:0035639(molecular_function:purine ribonucleoside triphosphate binding); GO:0019752(biological_process:carboxylic acid metabolic process); GO:0090304(biological_process:nucleic acid metabolic process); GO:0034641(biological_process:cellular nitrogen compound metabolic process); GO:0006807(biological_process:nitrogen compound metabolic process); GO:0003674(molecular_function:molecular_function);…	ssc00970(Aminoacyl-tRNA biosynthesis)	COG0013(J:Translation, ribosomal structure and biogenesis)	PF01411.20(tRNA-synt_2c:tRNA synthetases class II (A)); PF07973.15(tRNA_SAD:Threonyl and Alanyl tRNA synthetase second additional domain)	cytoplasmic	1	4	104.6	High
A0A4X1TYL3	0.869565	-0.201634	0.3836	no change	no	1.24	1.426	1	1.725	1.25	1.729	1.317	1.307	0.997	1.337	GBD/FH3 domain-containing protein OS=Sus scrofa OX=9823 PE=4 SV=1	K23957;K05745;K23958	;;;;DIAPH3, DRF3	GO:0006996(biological_process:organelle organization); GO:0017048(molecular_function:Rho GTPase binding); GO:0019899(molecular_function:enzyme binding); GO:0007010(biological_process:cytoskeleton organization); GO:0030029(biological_process:actin filament-based process); GO:0008092(molecular_function:cytoskeletal protein binding); GO:0009987(biological_process:cellular process); GO:0030036(biolog…	ssc04810(Regulation of actin cytoskeleton)	ENOG410XQR0(S:Function unknown)	PF06371.14(Drf_GBD:Diaphanous GTPase-binding Domain); PF06367.17(Drf_FH3:Diaphanous FH3 Domain)	cytoplasmic	1	3	29.8	High
A0A286ZY95	0.866153	-0.207307	0.3501	no change	no	1.236	1.427	1	1.583	1.419	1.707	1.173	1.058	1.157	1.555	Fibronectin OS=Sus scrofa OX=9823 GN=FN1 PE=1 SV=1	K06252;K05717;K08132	FN1;TN;COL12A;TN;TN	GO:0005575(cellular_component:cellular_component); GO:0005576(cellular_component:extracellular region); GO:0110165(cellular_component:cellular anatomical entity)	ssc04510(Focal adhesion); ssc04512(ECM-receptor interaction); ssc05206(MicroRNAs in cancer); ssc05200(Pathways in cancer); ssc05146(Amoebiasis); ssc04933(AGE-RAGE signaling pathway in diabetic complications); ssc05205(Proteoglycans in cancer); ssc04151(PI3K-Akt signaling pathway); ssc05100(Bacterial invasion of epithelial cells); ssc05165(Human papillomavirus infection); ssc05222(Small cell lung …	ENOG410Y2NH(O:Posttranslational modification, protein turnover, chaperones)	PF00041.22(fn3:Fibronectin type III domain); PF00039.19(fn1:Fibronectin type I domain); PF00040.20(fn2:Fibronectin type II domain); PF16656.6(Pur_ac_phosph_N:Purple acid Phosphatase, N-terminal domain)	extracellular	61	35	262.2	High
A0A4X1US67	1.0716	0.09976	0.638	no change	no	1.377	1.285	1	1.718	1.24	1.183	1.529	1.08	1.383	1.516	Olfactory receptor OS=Sus scrofa OX=9823 GN=LOC100738521 PE=3 SV=1	K04257	OLFR;OLFR;OLFR;OLFR;OLFR	GO:0004930(molecular_function:G-protein coupled receptor activity); GO:0038023(molecular_function:signaling receptor activity); GO:0016021(cellular_component:integral component of membrane); GO:0016020(cellular_component:membrane); GO:0005575(cellular_component:cellular_component); GO:0060089(molecular_function:molecular transducer activity); GO:0004888(molecular_function:transmembrane signaling …	ssc04740(Olfactory transduction)	ENOG411183S(U:Intracellular trafficking, secretion, and vesicular transport)	PF13853.7(7tm_4:Olfactory receptor); PF00001.22(7tm_1:7 transmembrane receptor (rhodopsin family))	plasma membrane	1	2	39.5	Medium
A0A4X1W194	1.07165	0.099835	0.455	no change	no	1.376	1.284	1	1.452	1.227	1.455	1.392	1.41	1.255	1.449	Rab-GAP TBC domain-containing protein OS=Sus scrofa OX=9823 PE=4 SV=1	K20166;K19951	TBC1D8_9;TBC1D8_9;TBC1D8_9;TBC1D8_9;TBC1D2B			COG5210(J:Translation, ribosomal structure and biogenesis)	PF02893.21(GRAM:GRAM domain); PF00566.19(RabGAP-TBC:Rab-GTPase-TBC domain)	cytoplasmic	1	1	130.8	High
F1S663	1.15828	0.211983	0.08073	no change	no	1.427	1.232	1	1.277	1.429	1.22	1.482	1.467	1.398	1.362	Laminin subunit gamma 1 OS=Sus scrofa OX=9823 GN=LAMC1 PE=1 SV=3	K06247;K06246;K05637;K05635	LAMC1;LAMC3;LAMC2;LAMA1_2;LAMA1_2	GO:0005201(molecular_function:extracellular matrix structural constituent); GO:0022607(biological_process:cellular component assembly); GO:0034446(biological_process:substrate adhesion-dependent cell spreading); GO:0043933(biological_process:macromolecular complex subunit organization); GO:0034330(biological_process:cell junction organization); GO:0031012(cellular_component:extracellular matrix);…	ssc04510(Focal adhesion); ssc04512(ECM-receptor interaction); ssc05145(Toxoplasmosis); ssc05200(Pathways in cancer); ssc05146(Amoebiasis); ssc04151(PI3K-Akt signaling pathway); ssc05165(Human papillomavirus infection); ssc05222(Small cell lung cancer); ssc05416(Viral myocarditis); ssc05414(Dilated cardiomyopathy (DCM)); ssc05412(Arrhythmogenic right ventricular cardiomyopathy (ARVC)); ssc05020(Pr…	ENOG410XRDC(G:Carbohydrate transport and metabolism)	PF00053.25(Laminin_EGF:Laminin EGF domain); PF00055.18(Laminin_N:Laminin N-terminal (Domain VI)); PF00052.19(Laminin_B:Laminin B (Domain IV))	extracellular	31	27	167.2	High
A0A480SV54	0.993994	-0.008691	0.9591	no change	no	1.324	1.332	1	1.645	1.478	1.203	1.382	1.209	1.4	1.303	Double-stranded RNA-specific editase 1 isoform X11 OS=Sus scrofa OX=9823 PE=4 SV=1	K15440;K17597;K18420;K12968	ADAR, ADAR1;TAD1, ADAT1;TARBP2;STAU	GO:0044237(biological_process:cellular metabolic process); GO:0008251(molecular_function:tRNA-specific adenosine deaminase activity); GO:0009451(biological_process:RNA modification); GO:0090304(biological_process:nucleic acid metabolic process); GO:0043229(cellular_component:intracellular organelle); GO:0043228(cellular_component:non-membrane-bounded organelle); GO:0003674(molecular_function:mole…	ssc05164(Influenza A); ssc04623(Cytosolic DNA-sensing pathway); ssc05162(Measles)	ENOG410XT0Z(S:Function unknown)	PF02137.19(A_deamin:Adenosine-deaminase (editase) domain); PF00035.27(dsrm:Double-stranded RNA binding motif)	nuclear	2	5	66.6	High
A0A4X1U156	1.4707	0.556501	0.008415	up	yes	1.581	1.075	1	0.975	1.394	0.931	1.638	1.453	1.464	1.769	Uncharacterized protein OS=Sus scrofa OX=9823 GN=ITGA9 PE=3 SV=1	K06485;K06585;K06484;K06483;K06583	ITGA9;ITGA4, CD49d;ITGA6, CD49f;ITGA7;ITGA5, CD49e	GO:0098590(cellular_component:plasma membrane region); GO:0098636(cellular_component:protein complex involved in cell adhesion); GO:0002376(biological_process:immune system process); GO:1990266(biological_process:neutrophil migration); GO:0006928(biological_process:movement of cell or subcellular component); GO:0050900(biological_process:leukocyte migration); GO:0007165(biological_process:signal …	ssc04670(Leukocyte transendothelial migration); ssc04672(Intestinal immune network for IgA production); ssc05145(Toxoplasmosis); ssc05200(Pathways in cancer); ssc05206(MicroRNAs in cancer); ssc05140(Leishmaniasis); ssc05205(Proteoglycans in cancer); ssc04151(PI3K-Akt signaling pathway); ssc05100(Bacterial invasion of epithelial cells); ssc05165(Human papillomavirus infection); ssc05222(Small cell…	ENOG410XPVZ(S:Function unknown); ENOG410XQBM(S:Function unknown)	PF08441.13(Integrin_alpha2:Integrin alpha); PF01839.24(FG-GAP:FG-GAP repeat); PF13517.7(VCBS:Repeat domain in Vibrio, Colwellia, Bradyrhizobium and Shewanella)	plasma membrane	6	8	111	High
A0A4X1UVQ7	0.77592	-0.366021	0.1219	down	no	1.16	1.495	1	1.683	1.445	1.853	1.141	1.151	1.213	1.137	GTP cyclohydrolase 1 feedback regulatory protein OS=Sus scrofa OX=9823 GN=GCHFR PE=3 SV=1			GO:0009892(biological_process:negative regulation of metabolic process); GO:0009890(biological_process:negative regulation of biosynthetic process); GO:0048770(cellular_component:pigment granule); GO:0019899(molecular_function:enzyme binding); GO:0043229(cellular_component:intracellular organelle); GO:0003674(molecular_function:molecular_function); GO:0005488(molecular_function:binding); GO:00304…		ENOG4111X10(K:Transcription)	PF06399.14(GFRP:GTP cyclohydrolase I feedback regulatory protein (GFRP))	cytoplasmic	1	20	9.6	High
A0A481CZZ1	0.982076	-0.026093	0.8573	no change	no	1.315	1.339	1	1.53	1.486	1.339	1.32	1.287	1.411	1.243	Talin-1 OS=Sus scrofa OX=9823 PE=4 SV=1	K18037;K17084;K06107;K06271	TLN;TLN;PTPN4, MEG;FERMT3, KIND3;EPB41, 4.1R	GO:0005200(molecular_function:structural constituent of cytoskeleton); GO:0005911(cellular_component:cell-cell junction); GO:0043933(biological_process:macromolecular complex subunit organization); GO:0034330(biological_process:cell junction organization); GO:0030036(biological_process:actin cytoskeleton organization); GO:0050789(biological_process:regulation of biological process); GO:0043229(ce…	ssc05166(Human T-cell leukemia virus 1 infection); ssc04611(Platelet activation); ssc04015(Rap1 signaling pathway); ssc04510(Focal adhesion)	ENOG410XQ0V(S:Function unknown)	PF01608.18(I_LWEQ:I/LWEQ domain); PF08913.11(VBS:Vinculin Binding Site); PF09141.11(Talin_middle:Talin, middle domain); PF16511.6(FERM_f0:N-terminal or F0 domain of Talin-head FERM); PF00373.19(FERM_M:FERM central domain); PF09379.11(FERM_N:FERM N-terminal domain)	cytoplasmic	97	59	269.7	High
A0A4X1UTK0	1.80932	0.855449	0.0001	up	yes	1.708	0.944	1	1.027	0.936	0.813	1.894	1.678	1.699	1.56	Uncharacterized protein OS=Sus scrofa OX=9823 GN=NPNT PE=3 SV=1	K17307;K06724;K17342;K06824	NPNT;FBLN1_2;FBLN7;NRP1, CD304	GO:0043169(molecular_function:cation binding); GO:0016020(cellular_component:membrane); GO:0043167(molecular_function:ion binding); GO:0005575(cellular_component:cellular_component); GO:0003674(molecular_function:molecular_function); GO:0005509(molecular_function:calcium ion binding); GO:0046872(molecular_function:metal ion binding); GO:0110165(cellular_component:cellular anatomical entity); GO:0…	ssc05166(Human T-cell leukemia virus 1 infection); ssc04360(Axon guidance); ssc04512(ECM-receptor interaction)	ENOG411039V(O:Posttranslational modification, protein turnover, chaperones)	PF07645.16(EGF_CA:Calcium-binding EGF domain); PF00629.24(MAM:MAM domain, meprin/A5/mu); PF12662.8(cEGF:Complement Clr-like EGF-like); PF12947.8(EGF_3:EGF domain); PF14670.7(FXa_inhibition:Coagulation Factor Xa inhibitory site)	plasma membrane	6	11	67.2	High
F1SLS9	1.24936	0.321194	0.1895	up	no	1.473	1.179	1	1.334	0.964	1.418	1.102	1.871	1.549	1.368	Condensin complex subunit 1 OS=Sus scrofa OX=9823 GN=NCAPD2 PE=3 SV=3	K11491;K06677	YCS4, CNAP1, CAPD2;NCAPD3	GO:0071103(biological_process:DNA conformation change); GO:0006996(biological_process:organelle organization); GO:0051276(biological_process:chromosome organization); GO:0110165(cellular_component:cellular anatomical entity); GO:0005634(cellular_component:nucleus); GO:0009987(biological_process:cellular process); GO:0006323(biological_process:DNA packaging); GO:0043231(cellular_component:intracel…		COG5098(B:Chromatin structure and dynamics); COG5098(D:Cell cycle control, cell division, chromosome partitioning)	PF12717.8(Cnd1:non-SMC mitotic condensation complex subunit 1); PF12922.8(Cnd1_N:non-SMC mitotic condensation complex subunit 1, N-term); PF01602.21(Adaptin_N:Adaptin N terminal region)	nuclear	3	3	156.4	High
A0A4X1T3A3	1.0981	0.135011	0.5217	no change	no	1.388	1.264	1	1.468	1.213	1.377	1.208	1.232	1.835	1.277	Uncharacterized protein OS=Sus scrofa OX=9823 GN=HEATR5A PE=3 SV=1					ENOG410XP05(S:Function unknown)	PF02985.23(HEAT:HEAT repeat)	cytoplasmic	1	0	223.3	Medium
A0A287A881	0.940703	-0.088189	0.6352	no change	no	1.285	1.366	1	1.596	1.569	1.299	1.309	1.5	1.227	1.104	Calcium-transporting ATPase OS=Sus scrofa OX=9823 GN=ATP2B3 PE=1 SV=2	K05853;K05850	ATP2B;ATP2B;ATP2B;ATP2B;ATP2A		ssc05010(Alzheimer disease); ssc04978(Mineral absorption); ssc04972(Pancreatic secretion); ssc04925(Aldosterone synthesis and secretion); ssc04919(Thyroid hormone signaling pathway); ssc05412(Arrhythmogenic right ventricular cardiomyopathy (ARVC)); ssc04961(Endocrine and other factor-regulated calcium reabsorption); ssc04970(Salivary secretion); ssc05414(Dilated cardiomyopathy (DCM)); ssc04261(Ad…	ENOG410XNNC(T:Signal transduction mechanisms)	PF00689.22(Cation_ATPase_C:Cation transporting ATPase, C-terminus); PF00122.21(E1-E2_ATPase:E1-E2 ATPase); PF13246.7(Cation_ATPase:Cation transport ATPase (P-type)); PF00702.27(Hydrolase:haloacid dehalogenase-like hydrolase); PF00690.27(Cation_ATPase_N:Cation transporter/ATPase, N-terminus); PF08282.13(Hydrolase_3:haloacid dehalogenase-like hydrolase); PF12424.9(ATP_Ca_trans_C:Plasma membrane cal…	cytoplasmic	1	8	123.1	High
A0A218KAF9	1.62996	0.704837	0.3777	up	no	1.643	1.008	1	1.371	0.849	0.81	0.697	1.537	3.527	0.811	MHC class I antigen OS=Sus scrofa OX=9823 PE=2 SV=1	K06751	MHC1;MHC1;MHC1;MHC1	GO:0005575(cellular_component:cellular_component); GO:0019882(biological_process:antigen processing and presentation); GO:0016021(cellular_component:integral component of membrane); GO:0002376(biological_process:immune system process); GO:0008150(biological_process:biological_process); GO:0110165(cellular_component:cellular anatomical entity); GO:0006955(biological_process:immune response); GO:00…	ssc05167(Kaposi sarcoma-associated herpesvirus infection); ssc05332(Graft-versus-host disease); ssc04940(Type I diabetes mellitus); ssc05330(Allograft rejection); ssc05203(Viral carcinogenesis); ssc04514(Cell adhesion molecules (CAMs)); ssc04612(Antigen processing and presentation); ssc05166(Human T-cell leukemia virus 1 infection); ssc05165(Human papillomavirus infection); ssc05163(Human cytomeg…	ENOG4111K8F(U:Intracellular trafficking, secretion, and vesicular transport)	PF00129.19(MHC_I:Class I Histocompatibility antigen, domains alpha 1 and 2); PF07654.16(C1-set:Immunoglobulin C1-set domain); PF06623.12(MHC_I_C:MHC_I C-terminus)	plasma membrane	1	19	40.2	High
A0A5G2QRL0	1.00076	0.001088	0.9959	no change	no	1.326	1.325	1	1.582	1.243	1.474	1.485	1.217	1.27	1.33	PX domain containing 1 OS=Sus scrofa OX=9823 GN=PXDC1 PE=4 SV=1			GO:0043168(molecular_function:anion binding); GO:0035091(molecular_function:phosphatidylinositol binding); GO:0005543(molecular_function:phospholipid binding); GO:0008289(molecular_function:lipid binding); GO:0043167(molecular_function:ion binding); GO:0003674(molecular_function:molecular_function); GO:0005488(molecular_function:binding)		ENOG411016X(S:Function unknown)		mitochondrial	1	3	35.7	High
A0A4X1T2L1	1.07031	0.098032	0.4679	no change	no	1.37	1.28	1	1.298	1.444	1.377	1.541	1.346	1.245	1.346	Uncharacterized protein OS=Sus scrofa OX=9823 GN=HLTF PE=4 SV=1	K11647;K19001;K15173;K15711	SMARCA3, HLTF;TTF2;SMARCA2_4;SMARCA2_4;HELLS, DDM1	GO:0016887(molecular_function:ATPase activity); GO:0035639(molecular_function:purine ribonucleoside triphosphate binding); GO:0003674(molecular_function:molecular_function); GO:0008270(molecular_function:zinc ion binding); GO:0003676(molecular_function:nucleic acid binding); GO:0043167(molecular_function:ion binding); GO:1901363(molecular_function:heterocyclic compound binding); GO:1901265(molecu…	ssc05225(Hepatocellular carcinoma); ssc04714(Thermogenesis); ssc04918(Thyroid hormone synthesis)	COG0553(U:Intracellular trafficking, secretion, and vesicular transport)	PF00176.24(SNF2_N:SNF2 family N-terminal domain); PF08797.12(HIRAN:HIRAN domain); PF00271.32(Helicase_C:Helicase conserved C-terminal domain); PF13923.7(zf-C3HC4_2:Zinc finger, C3HC4 type (RING finger)); PF13920.7(zf-C3HC4_3:Zinc finger, C3HC4 type (RING finger)); PF13445.7(zf-RING_UBOX:RING-type zinc-finger); PF00097.26(zf-C3HC4:Zinc finger, C3HC4 type (RING finger)); PF13639.7(zf-RING_2:Ring fi…	nuclear	1	1	113.4	High
A0A480M856	1.14055	0.189729	0.2129	no change	no	1.412	1.238	1	1.199	1.58	1.172	1.485	1.421	1.371	1.372	Arginyl-tRNA--protein transferase 1 OS=Sus scrofa OX=9823 GN=ATE1 PE=1 SV=1	K00685	ATE1	GO:0004057(molecular_function:arginyltransferase activity); GO:0043229(cellular_component:intracellular organelle); GO:0016598(biological_process:protein arginylation); GO:0003674(molecular_function:molecular_function); GO:0043227(cellular_component:membrane-bounded organelle); GO:0043226(cellular_component:organelle); GO:0005737(cellular_component:cytoplasm); GO:0044267(biological_process:cellul…		COG2935(O:Posttranslational modification, protein turnover, chaperones)	PF04377.16(ATE_C:Arginine-tRNA-protein transferase, C terminus); PF04376.14(ATE_N:Arginine-tRNA-protein transferase, N terminus)	cytoplasmic	1	15	59.5	High
A0A4X1TW79	0.684043	-0.547841	0.1374	down	no	1.076	1.573	1	1.557	1.378	2.358	1.04	1.093	1.199	0.972	Uncharacterized protein OS=Sus scrofa OX=9823 GN=NIBAN1 PE=3 SV=1			GO:0034250(biological_process:positive regulation of cellular amide metabolic process); GO:0050896(biological_process:response to stimulus); GO:0010563(biological_process:negative regulation of phosphorus metabolic process); GO:0019220(biological_process:regulation of phosphate metabolic process); GO:0080090(biological_process:regulation of primary metabolic process); GO:0019222(biological_proces…		ENOG41102BB(O:Posttranslational modification, protein turnover, chaperones)		cytoplasmic	10	12	103.3	High
F1RKF9	1.02446	0.03487	0.7972	no change	no	1.34	1.308	1	1.548	1.37	1.316	1.326	1.403	1.333	1.297	Homeobox protein cut-like OS=Sus scrofa OX=9823 GN=CUX1 PE=1 SV=4	K08026;K09313	CUTL;ONECUT1, HNF6		ssc04950(Maturity onset diabetes of the young); ssc04550(Signaling pathways regulating pluripotency of stem cells)	ENOG410XPKP(K:Transcription)	PF02376.16(CUT:CUT domain); PF00046.30(Homeodomain:Homeodomain)	nuclear	6	11	168.2	High
A0A4X1T6K3	1.17406	0.231501	0.1135	no change	no	1.43	1.218	1	1.318	1.471	1.082	1.466	1.421	1.328	1.504	Creatine kinase OS=Sus scrofa OX=9823 GN=CKMT2 PE=3 SV=1	K00933	E2.7.3.2;E2.7.3.2;E2.7.3.2;E2.7.3.2	GO:0006599(biological_process:phosphagen metabolic process); GO:0042396(biological_process:phosphagen biosynthetic process); GO:0042398(biological_process:cellular modified amino acid biosynthetic process); GO:1901363(molecular_function:heterocyclic compound binding); GO:0004111(molecular_function:creatine kinase activity); GO:0043229(cellular_component:intracellular organelle); GO:0006807(biolog…	ssc01100(Metabolic pathways); ssc00330(Arginine and proline metabolism)	COG3869(U:Intracellular trafficking, secretion, and vesicular transport)	PF00217.20(ATP-gua_Ptrans:ATP:guanido phosphotransferase, C-terminal catalytic domain); PF02807.16(ATP-gua_PtransN:ATP:guanido phosphotransferase, N-terminal domain)	mitochondrial	1	4	47.3	High
A0A286ZJB0	0.98873	-0.016351	0.9072	no change	no	1.316	1.331	1	1.548	1.375	1.401	1.376	1.246	1.369	1.274	LIM and senescent cell antigen-like-containing domain protein OS=Sus scrofa OX=9823 GN=LIMS2 PE=1 SV=1	K19867;K23354	LIMS1_2, PINCH1_2;LDB3	GO:0022604(biological_process:regulation of cell morphogenesis); GO:0051241(biological_process:negative regulation of multicellular organismal process); GO:0045216(biological_process:cell-cell junction organization); GO:2000345(biological_process:regulation of hepatocyte proliferation); GO:0022603(biological_process:regulation of anatomical structure morphogenesis); GO:0030155(biological_process:…		ENOG410XP46(S:Function unknown)	PF00412.23(LIM:LIM domain)	cytoplasmic	10	49	38.9	High
A0A287BIC6	1.06964	0.097125	0.5289	no change	no	1.367	1.278	1	1.52	1.472	1.119	1.431	1.331	1.417	1.288	KIAA1522 OS=Sus scrofa OX=9823 GN=KIAA1522 PE=4 SV=2					ENOG410YI5V(S:Function unknown)	PF15273.7(NHS:NHS-like)	cytoplasmic	1	1	106.1	High
A0A4X1UD73	1.32018	0.40073	0.03358	up	yes	1.505	1.14	1	1.268	1.429	0.861	1.421	1.494	1.508	1.597	SEC7 domain-containing protein OS=Sus scrofa OX=9823 PE=4 SV=1	K18442;K18443;K18441	ARFGEF, BIG;ARFGEF, BIG;GBF1;CYTH;CYTH	GO:0051056(biological_process:regulation of small GTPase mediated signal transduction); GO:0005085(molecular_function:guanyl-nucleotide exchange factor activity); GO:0010646(biological_process:regulation of cell communication); GO:0003674(molecular_function:molecular_function); GO:0009966(biological_process:regulation of signal transduction); GO:0048583(biological_process:regulation of response t…	ssc04072(Phospholipase D signaling pathway); ssc04144(Endocytosis); ssc05132(Salmonella infection)	COG5307(K:Transcription)	PF01369.21(Sec7:Sec7 domain); PF12783.8(Sec7_N:Guanine nucleotide exchange factor in Golgi transport N-terminal); PF16213.6(DCB:Dimerisation and cyclophilin-binding domain of Mon2); PF09324.11(DUF1981:Domain of unknown function (DUF1981))	cytoplasmic	1	1	201.6	High
A0A4X1V4A4	1.00303	0.004372	0.9831	no change	no	1.322	1.318	1	1.388	1.544	1.342	1.407	1.156	1.134	1.591	Uncharacterized protein OS=Sus scrofa OX=9823 GN=KLHL42 PE=4 SV=1	K10447	KLHL9_13;KLHL9_13	GO:1990234(cellular_component:transferase complex); GO:0044248(biological_process:cellular catabolic process); GO:0006807(biological_process:nitrogen compound metabolic process); GO:0003674(molecular_function:molecular_function); GO:0004842(molecular_function:ubiquitin-protein transferase activity); GO:0032886(biological_process:regulation of microtubule-based process); GO:0043632(biological_proc…	ssc04120(Ubiquitin mediated proteolysis)	ENOG4110X8D(S:Function unknown)	PF01344.26(Kelch_1:Kelch motif); PF13964.7(Kelch_6:Kelch motif); PF07646.16(Kelch_2:Kelch motif); PF13415.7(Kelch_3:Galactose oxidase, central domain); PF13854.7(Kelch_5:Kelch motif)	cytoplasmic	1	3	55.1	Medium
A0A480JX12	0.965004	-0.051394	0.7365	no change	no	1.296	1.343	1	1.566	1.49	1.315	1.32	1.347	1.34	1.178	Integrin beta OS=Sus scrofa OX=9823 PE=3 SV=1	K06589;K06493;K06588;K05719;K06464	ITGB1, CD29;ITGB2, CD18;ITGB3, CD61;ITGB6;ITGB5	GO:0019222(biological_process:regulation of metabolic process); GO:0048770(cellular_component:pigment granule); GO:0007160(biological_process:cell-matrix adhesion); GO:0060089(molecular_function:molecular transducer activity); GO:0007165(biological_process:signal transduction); GO:0007166(biological_process:cell surface receptor signaling pathway); GO:0030054(cellular_component:cell junction); GO…	ssc04670(Leukocyte transendothelial migration); ssc04390(Hippo signaling pathway); ssc04015(Rap1 signaling pathway); ssc04650(Natural killer cell mediated cytotoxicity); ssc05145(Toxoplasmosis); ssc05144(Malaria); ssc05200(Pathways in cancer); ssc05146(Amoebiasis); ssc05206(MicroRNAs in cancer); ssc05140(Leishmaniasis); ssc05205(Proteoglycans in cancer); ssc04151(PI3K-Akt signaling pathway); ssc0…	ENOG410XP60(S:Function unknown)	PF00362.19(Integrin_beta:Integrin beta chain VWA domain); PF08725.12(Integrin_b_cyt:Integrin beta cytoplasmic domain); PF07965.13(Integrin_B_tail:Integrin beta tail domain); PF18372.2(I-EGF_1:Integrin beta epidermal growth factor like domain 1); PF07974.14(EGF_2:EGF-like domain)	cytoplasmic	18	29	84.7	High
A0A4X1VU20	1.06333	0.08859	0.5746	no change	no	1.36	1.279	1	1.292	1.44	1.383	1.286	1.64	1.287	1.225	Uncharacterized protein OS=Sus scrofa OX=9823 PE=4 SV=1			GO:0015934(cellular_component:large ribosomal subunit); GO:0019866(cellular_component:organelle inner membrane); GO:0043229(cellular_component:intracellular organelle); GO:0043228(cellular_component:non-membrane-bounded organelle); GO:0003674(molecular_function:molecular_function); GO:0043226(cellular_component:organelle); GO:0031090(cellular_component:organelle membrane); GO:0016020(cellular_com…		ENOG411244M(S:Function unknown)	PF08561.11(Ribosomal_L37:Mitochondrial ribosomal protein L37)	mitochondrial	1	14	15.8	Medium
A0A287AR30	1.0269	0.038299	0.7965	no change	no	1.336	1.301	1	1.542	1.264	1.399	1.178	1.447	1.42	1.301	Nudix hydrolase 1 OS=Sus scrofa OX=9823 GN=NUDT1 PE=1 SV=2			GO:0046434(biological_process:organophosphate catabolic process); GO:0009217(biological_process:purine deoxyribonucleoside triphosphate catabolic process); GO:0043169(molecular_function:cation binding); GO:0031974(cellular_component:membrane-enclosed lumen); GO:0008584(biological_process:male gonad development); GO:0009166(biological_process:nucleotide catabolic process); GO:0044281(biological_pr…		COG0494(S:Function unknown)	PF00293.29(NUDIX:NUDIX domain)	cytoplasmic	1	3	30.3	High
A0A480XL93	0.807824	-0.307887	0.259	down	no	1.177	1.457	1	1.893	1.171	1.765	1.243	1.284	1.094	1.087	Calcineurin B homologous protein 3 isoform 1 (Fragment) OS=Sus scrofa OX=9823 PE=4 SV=1	K17612;K06268;K17610	TESC, CHP3;CHP, CHP1;PPP3R, CNB;PPP3R, CNB	GO:0008104(biological_process:protein localization); GO:0080090(biological_process:regulation of primary metabolic process); GO:0019222(biological_process:regulation of metabolic process); GO:0051049(biological_process:regulation of transport); GO:0034764(biological_process:positive regulation of transmembrane transport); GO:0034765(biological_process:regulation of ion transmembrane transport); G…	ssc04010(MAPK signaling pathway); ssc04650(Natural killer cell mediated cytotoxicity); ssc04114(Oocyte meiosis); ssc04370(VEGF signaling pathway); ssc04658(Th1 and Th2 cell differentiation); ssc04659(Th17 cell differentiation); ssc05167(Kaposi sarcoma-associated herpesvirus infection); ssc05166(Human T-cell leukemia virus 1 infection); ssc05163(Human cytomegalovirus infection); ssc04218(Cellular …	COG5126(O:Posttranslational modification, protein turnover, chaperones)	PF13499.7(EF-hand_7:EF-hand domain pair); PF00036.33(EF-hand_1:EF hand)	cytoplasmic	2	9	28.5	High
A0A480Y8T9	0.879828	-0.184706	0.5562	no change	no	1.23	1.398	1	1.519	1.637	1.436	0.85	1.135	1.03	1.903	Alpha-1-antichymotrypsin (Fragment) OS=Sus scrofa OX=9823 PE=3 SV=1	K03984;K04525	SERPINA;SERPINA;SERPINA1, AAT	GO:0005575(cellular_component:cellular_component); GO:0005615(cellular_component:extracellular space); GO:0110165(cellular_component:cellular anatomical entity)	ssc04610(Complement and coagulation cascades)	COG4826(O:Posttranslational modification, protein turnover, chaperones)	PF00079.21(Serpin:Serpin (serine protease inhibitor))	extracellular	2	34	39.2	High
A0A480S880	1.18272	0.242114	0.2325	no change	no	1.424	1.204	1	1.616	1.146	1.054	1.658	1.358	1.239	1.443	Methyltransferase-like protein 17, mitochondrial isoform 2 OS=Sus scrofa OX=9823 PE=4 SV=1			GO:0044238(biological_process:primary metabolic process); GO:0044249(biological_process:cellular biosynthetic process); GO:0034641(biological_process:cellular nitrogen compound metabolic process); GO:0006807(biological_process:nitrogen compound metabolic process); GO:0003674(molecular_function:molecular_function); GO:0034645(biological_process:cellular macromolecule biosynthetic process); GO:0008…		COG5459(J:Translation, ribosomal structure and biogenesis)	PF09243.11(Rsm22:Mitochondrial small ribosomal subunit Rsm22); PF13649.7(Methyltransf_25:Methyltransferase domain); PF08241.13(Methyltransf_11:Methyltransferase domain)	mitochondrial	1	3	51.5	Medium
A0A480U7Q9	1.03486	0.049431	0.7368	no change	no	1.336	1.291	1	1.542	1.299	1.324	1.322	1.471	1.367	1.183	Pleckstrin homology-like domain family B member 2 isoform a OS=Sus scrofa OX=9823 PE=4 SV=1	K23794	;			ENOG4111JWX(S:Function unknown)	PF00169.30(PH:PH domain)	nuclear	5	4	142.8	High
A0A4X1UWH5	0.974436	-0.037361	0.7758	no change	no	1.296	1.33	1	1.409	1.429	1.483	1.343	1.35	1.25	1.241	Protein kinase domain-containing protein OS=Sus scrofa OX=9823 GN=DSTYK PE=4 SV=1	K07527;K08896;K07363;K02861;K16288	DSTYK, RIPK5;FES, FPS;RIPK1, RIP1;ITK;BMX, ETK	GO:0035639(molecular_function:purine ribonucleoside triphosphate binding); GO:0003674(molecular_function:molecular_function); GO:0005488(molecular_function:binding); GO:0043167(molecular_function:ion binding); GO:1901363(molecular_function:heterocyclic compound binding); GO:1901265(molecular_function:nucleoside phosphate binding); GO:0043168(molecular_function:anion binding); GO:0000166(molecular…	ssc04670(Leukocyte transendothelial migration); ssc04660(T cell receptor signaling pathway); ssc04621(NOD-like receptor signaling pathway); ssc04623(Cytosolic DNA-sensing pathway); ssc04360(Axon guidance); ssc04668(TNF signaling pathway); ssc04062(Chemokine signaling pathway); ssc04064(NF-kappa B signaling pathway); ssc05163(Human cytomegalovirus infection); ssc05169(Epstein-Barr virus infection)…	COG0515(J:Translation, ribosomal structure and biogenesis)	PF07714.18(PK_Tyr_Ser-Thr:Protein tyrosine and serine/threonine kinase); PF00069.26(Pkinase:Protein kinase domain)	cytoplasmic	2	2	102.1	High
A0A480XET1	1.00152	0.002198	0.9909	no change	no	1.314	1.312	1	1.685	1.375	1.186	1.192	1.162	1.392	1.508	Folliculin OS=Sus scrofa OX=9823 PE=3 SV=1	K09594	FLCN, BHD	GO:0032880(biological_process:regulation of protein localization); GO:2001235(biological_process:positive regulation of apoptotic signaling pathway); GO:1905456(biological_process:regulation of lymphoid progenitor cell differentiation); GO:0019220(biological_process:regulation of phosphate metabolic process); GO:0035065(biological_process:regulation of histone acetylation); GO:0019222(biological_…	ssc04150(mTOR signaling pathway); ssc05211(Renal cell carcinoma)	ENOG410XQ9Y(S:Function unknown)	PF16692.6(Folliculin_C:Folliculin C-terminal domain); PF11704.9(Folliculin:Vesicle coat protein involved in Golgi to plasma membrane transport)	cytoplasmic	2	4	66.3	High
A0A480ZI03	0.831006	-0.26707	0.2147	no change	no	1.19	1.432	1	1.829	1.431	1.47	1.147	1.282	1.23	1.103	F-actin monooxygenase OS=Sus scrofa OX=9823 PE=3 SV=1	K21073;K21068;K19947	MICAL;MICAL;MICALL2, JRAB;ACTN2_3;ACTN2_3	GO:0004497(molecular_function:monooxygenase activity); GO:0043933(biological_process:macromolecular complex subunit organization); GO:0036094(molecular_function:small molecule binding); GO:0003674(molecular_function:molecular_function); GO:0005488(molecular_function:binding); GO:0000166(molecular_function:nucleotide binding); GO:1901363(molecular_function:heterocyclic compound binding); GO:007184…	ssc04530(Tight junction); ssc05412(Arrhythmogenic right ventricular cardiomyopathy (ARVC))	COG5069(J:Translation, ribosomal structure and biogenesis)	PF12130.9(DUF3585:Bivalent Mical/EHBP Rab binding domain); PF00307.32(CH:Calponin homology (CH) domain); PF01494.20(FAD_binding_3:FAD binding domain); PF00412.23(LIM:LIM domain)	cytoplasmic	17	22	119.7	High
K9J6J2	1.3	0.378512	0.003824	up	yes	1.482	1.14	1	1.185	1.217	1.16	1.508	1.591	1.508	1.321	Erythrocyte band 7 integral membrane protein isoform a OS=Sus scrofa OX=9823 GN=STOM_tv1 PE=2 SV=1	K18268;K17286	STOM;STOM;NPHS2	GO:0090087(biological_process:regulation of peptide transport); GO:0033157(biological_process:regulation of intracellular protein transport); GO:0032388(biological_process:positive regulation of intracellular transport); GO:0005783(cellular_component:endoplasmic reticulum); GO:0051049(biological_process:regulation of transport); GO:0032386(biological_process:regulation of intracellular transport)…		COG0330(O:Posttranslational modification, protein turnover, chaperones)	PF01145.26(Band_7:SPFH domain / Band 7 family)	peroxisomal	12	52	31.2	High
A0A480K1P6	1.1249	0.169795	0.1919	no change	no	1.387	1.233	1	1.422	1.27	1.239	1.32	1.56	1.316	1.352	Filamin-A isoform 1 OS=Sus scrofa OX=9823 PE=3 SV=1	K21073;K04437	FLNA;FLNA;FLNA;ACTN2_3;ACTN2_3		ssc04010(MAPK signaling pathway); ssc04510(Focal adhesion); ssc05132(Salmonella infection); ssc05412(Arrhythmogenic right ventricular cardiomyopathy (ARVC)); ssc05205(Proteoglycans in cancer)	COG5069(L:Replication, recombination and repair)	PF00630.20(Filamin:Filamin/ABP280 repeat); PF00307.32(CH:Calponin homology (CH) domain); PF19079.1(CFSR:Collagen-flanked surface repeat)	cytoplasmic	2	58	279.7	High
A0A4X1VGQ8	0.910284	-0.135611	0.3883	no change	no	1.248	1.371	1	1.483	1.391	1.611	1.278	1.251	1.268	1.193	TPR_REGION domain-containing protein OS=Sus scrofa OX=9823 PE=4 SV=1	K15837;K15839	GPSM1, AGS3;GPSM2		ssc05030(Cocaine addiction)	COG0457(J:Translation, ribosomal structure and biogenesis)	PF13424.7(TPR_12:Tetratricopeptide repeat); PF13176.7(TPR_7:Tetratricopeptide repeat); PF00515.29(TPR_1:Tetratricopeptide repeat); PF12770.8(CHAT:CHAT domain); PF13181.7(TPR_8:Tetratricopeptide repeat); PF07719.18(TPR_2:Tetratricopeptide repeat); PF13374.7(TPR_10:Tetratricopeptide repeat); PF17874.2(TPR_MalT:MalT-like TPR region)	mitochondrial	2	1	257.4	High
F1SJD8	1.08692	0.120248	0.427	no change	no	1.363	1.254	1	1.268	1.285	1.461	1.335	1.135	1.448	1.533	Protein Wnt OS=Sus scrofa OX=9823 GN=WNT2 PE=3 SV=3	K00444;K00182;K00572	WNT2;WNT2;WNT5;WNT5;WNT7	GO:0019897(cellular_component:extrinsic component of plasma membrane); GO:0080090(biological_process:regulation of primary metabolic process); GO:0019222(biological_process:regulation of metabolic process); GO:0060716(biological_process:labyrinthine layer blood vessel development); GO:0060492(biological_process:lung induction); GO:0007165(biological_process:signal transduction); GO:0007166(biolog…	ssc04550(Signaling pathways regulating pluripotency of stem cells); ssc04360(Axon guidance); ssc04916(Melanogenesis); ssc05225(Hepatocellular carcinoma); ssc05200(Pathways in cancer); ssc04934(Cushing syndrome); ssc05226(Gastric cancer); ssc05205(Proteoglycans in cancer); ssc05224(Breast cancer); ssc04150(mTOR signaling pathway); ssc05165(Human papillomavirus infection); ssc04390(Hippo signaling …	ENOG410XQZ1(O:Posttranslational modification, protein turnover, chaperones)	PF00110.20(wnt:wnt family)	extracellular	1	6	36.2	High
A0A287B863	0.704886	-0.504538	0.1015	down	no	1.082	1.535	1	1.456	1.612	2.074	1.154	1.238	0.877	1.059	Aggrecan core protein OS=Sus scrofa OX=9823 GN=ACAN PE=1 SV=1	K06468;K06560;K06853;K06793;K06851	VCAN, CSPG2;HAPLN4;HAPLN2;MRC, CD206, CD280;FCER2, CD23	GO:0030246(molecular_function:carbohydrate binding); GO:0031012(cellular_component:extracellular matrix); GO:0001501(biological_process:skeletal system development); GO:0003674(molecular_function:molecular_function); GO:0005488(molecular_function:binding); GO:0007417(biological_process:central nervous system development); GO:0043168(molecular_function:anion binding); GO:0005539(molecular_function…	ssc05152(Tuberculosis); ssc04640(Hematopoietic cell lineage); ssc04145(Phagosome); ssc04514(Cell adhesion molecules (CAMs)); ssc05169(Epstein-Barr virus infection)	ENOG410XRES(O:Posttranslational modification, protein turnover, chaperones)	PF00193.18(Xlink:Extracellular link domain); PF00059.22(Lectin_C:Lectin C-type domain); PF07686.18(V-set:Immunoglobulin V-set domain); PF00084.21(Sushi:Sushi repeat (SCR repeat))	extracellular	1	0	251.9	High
A0A4X1TAH5	1.16556	0.221027	0.08242	no change	no	1.408	1.208	1	1.198	1.437	1.197	1.44	1.41	1.472	1.31	Uncharacterized protein OS=Sus scrofa OX=9823 GN=RAP1A PE=3 SV=1	K04353;K07839;K07827;K07836;K02833	RAP1A;RAP1B;RAP2C;KRAS, KRAS2;HRAS	GO:0043408(biological_process:regulation of MAPK cascade); GO:0008104(biological_process:protein localization); GO:0019220(biological_process:regulation of phosphate metabolic process); GO:1905451(biological_process:positive regulation of Fc-gamma receptor signaling pathway involved in phagocytosis); GO:0019222(biological_process:regulation of metabolic process); GO:0051048(biological_process:neg…	ssc04670(Leukocyte transendothelial migration); ssc04371(Apelin signaling pathway); ssc04370(VEGF signaling pathway); ssc05167(Kaposi sarcoma-associated herpesvirus infection); ssc05166(Human T-cell leukemia virus 1 infection); ssc05165(Human papillomavirus infection); ssc05163(Human cytomegalovirus infection); ssc05161(Hepatitis B); ssc05160(Hepatitis C); ssc04972(Pancreatic secretion); ssc01521…	COG1100(S:Function unknown)	PF00071.23(Ras:Ras family); PF08477.14(Roc:Ras of Complex, Roc, domain of DAPkinase); PF00025.22(Arf:ADP-ribosylation factor family)	cytoplasmic	4	51	21	High
A0A4X1UHH4	1.12257	0.166799	0.4839	no change	no	1.383	1.232	1	1.043	1.704	1.179	1.554	1.447	1.023	1.507	Uncharacterized protein OS=Sus scrofa OX=9823 PE=4 SV=1	K08656;K08655;K23014;K23013;K01278	DPP6;DPP10;DPP4, CD26;DPP9;DPP8	GO:0004177(molecular_function:aminopeptidase activity); GO:0016825(molecular_function:hydrolase activity, acting on acid phosphorus-nitrogen bonds); GO:0016787(molecular_function:hydrolase activity); GO:0003824(molecular_function:catalytic activity); GO:0017171(molecular_function:serine hydrolase activity); GO:0140096(molecular_function:catalytic activity, acting on a protein); GO:0005575(cellula…	ssc04974(Protein digestion and absorption)	COG1506(E:Amino acid transport and metabolism)	PF00930.22(DPPIV_N:Dipeptidyl peptidase IV (DPP IV) N-terminal region); PF00326.22(Peptidase_S9:Prolyl oligopeptidase family)	plasma membrane	2	2	88.8	High
A0A480K7P2	1.1675	0.223417	0.3166	no change	no	1.408	1.206	1	0.936	1.422	1.466	1.487	1.422	1.07	1.653	Adhesion G protein-coupled receptor L4 OS=Sus scrofa OX=9823 PE=3 SV=1	K04594;K08445;K08444;K08443	ADGRL3, LPHN3;ADGRE3, EMR3;ADGRE4, EMR4;ADGRE2, EMR2, CD312;ADGRE2, EMR2, CD312	GO:0005488(molecular_function:binding); GO:0043169(molecular_function:cation binding); GO:0004930(molecular_function:G-protein coupled receptor activity); GO:0038023(molecular_function:signaling receptor activity); GO:0050794(biological_process:regulation of cellular process); GO:0016021(cellular_component:integral component of membrane); GO:0009987(biological_process:cellular process); GO:000716…		ENOG410XSD2(O:Posttranslational modification, protein turnover, chaperones); ENOG410XSD2(Z:Cytoskeleton)	PF00002.25(7tm_2:7 transmembrane receptor (Secretin family)); PF16489.6(GAIN:GPCR-Autoproteolysis INducing (GAIN) domain); PF01825.22(GPS:GPCR proteolysis site, GPS, motif); PF07645.16(EGF_CA:Calcium-binding EGF domain); PF12947.8(EGF_3:EGF domain); PF12662.8(cEGF:Complement Clr-like EGF-like)	cytoplasmic	2	4	87.2	High
A0A5G2R2V4	1.06725	0.093894	0.4415	no change	no	1.349	1.264	1	1.431	1.414	1.211	1.388	1.371	1.327	1.309	Coronin OS=Sus scrofa OX=9823 GN=CORO1C PE=1 SV=1	K13887;K13886;K13882	CORO1B_1C_6;CORO1B_1C_6;CORO1A;CORO2;CORO2	GO:0043549(biological_process:regulation of kinase activity); GO:0006909(biological_process:phagocytosis); GO:0080090(biological_process:regulation of primary metabolic process); GO:0019222(biological_process:regulation of metabolic process); GO:0061024(biological_process:membrane organization); GO:0007162(biological_process:negative regulation of cell adhesion); GO:0008104(biological_process:pro…	ssc05152(Tuberculosis); ssc04145(Phagosome)	ENOG410XQAD(U:Intracellular trafficking, secretion, and vesicular transport)	PF08953.12(DUF1899:Domain of unknown function (DUF1899)); PF16300.6(WD40_4:Type of WD40 repeat); PF00400.33(WD40:WD domain, G-beta repeat); PF12894.8(ANAPC4_WD40:Anaphase-promoting complex subunit 4 WD40 domain)	cytoplasmic	19	45	53.7	High
A0A5G2REA6	1.12439	0.169143	0.1768	no change	no	1.383	1.23	1	1.343	1.44	1.137	1.401	1.375	1.396	1.359	Actin-depolymerizing factor OS=Sus scrofa OX=9823 GN=DSTN PE=1 SV=1	K10363;K05765	DSTN;CFL;CFL	GO:0015629(cellular_component:actin cytoskeleton); GO:0033043(biological_process:regulation of organelle organization); GO:0043933(biological_process:macromolecular complex subunit organization); GO:0010638(biological_process:positive regulation of organelle organization); GO:1901879(biological_process:regulation of protein depolymerization); GO:0051128(biological_process:regulation of cellular c…	ssc04810(Regulation of actin cytoskeleton); ssc04360(Axon guidance); ssc05133(Pertussis); ssc05170(Human immunodeficiency virus 1 infection); ssc04666(Fc gamma R-mediated phagocytosis)	ENOG41122P5(U:Intracellular trafficking, secretion, and vesicular transport)	PF00241.21(Cofilin_ADF:Cofilin/tropomyosin-type actin-binding protein)	cytoplasmic	11	51	18.8	High
C0SW08	0.679743	-0.556939	0.2068	down	no	1.057	1.555	1	1.768	1.083	2.371	0.917	0.892	1.486	0.934	Cell division cycle 2 OS=Sus scrofa OX=9823 GN=CDK1 PE=1 SV=1	K02206;K02087;K02088;K02090;K15596	CDK1, CDC2;CDK2;CDK3;CDK5;CDK18, PCTK3	GO:0008104(biological_process:protein localization); GO:0019220(biological_process:regulation of phosphate metabolic process); GO:0080090(biological_process:regulation of primary metabolic process); GO:0019222(biological_process:regulation of metabolic process); GO:0010564(biological_process:regulation of cell cycle process); GO:2000243(biological_process:positive regulation of reproductive proce…	ssc05222(Small cell lung cancer); ssc04115(p53 signaling pathway); ssc04114(Oocyte meiosis); ssc05200(Pathways in cancer); ssc04110(Cell cycle); ssc04151(PI3K-Akt signaling pathway); ssc05166(Human T-cell leukemia virus 1 infection); ssc05226(Gastric cancer); ssc05162(Measles); ssc05161(Hepatitis B); ssc05160(Hepatitis C); ssc05169(Epstein-Barr virus infection); ssc04914(Progesterone-mediated ooc…	ENOG410XPP3(I:Lipid transport and metabolism)	PF00069.26(Pkinase:Protein kinase domain); PF07714.18(PK_Tyr_Ser-Thr:Protein tyrosine and serine/threonine kinase)	cytoplasmic	3	16	34.1	High
A0A5G2R7I2	1.02795	0.039771	0.7956	no change	no	1.324	1.288	1	1.455	1.251	1.446	1.477	1.419	1.287	1.114	Protrudin OS=Sus scrofa OX=9823 GN=ZFYVE27 PE=1 SV=1	K19368	ZFYVE27	GO:0008104(biological_process:protein localization); GO:0030425(cellular_component:dendrite); GO:0061387(biological_process:regulation of extent of cell growth); GO:0031344(biological_process:regulation of cell projection organization); GO:0071840(biological_process:cellular component organization or biogenesis); GO:0031346(biological_process:positive regulation of cell projection organization); …	ssc04144(Endocytosis)	ENOG4111KCR(S:Function unknown)	PF01363.22(FYVE:FYVE zinc finger)	cytoplasmic	1	3	44.1	High
Q009B5	1.05915	0.082905	0.7743	no change	no	1.343	1.268	1	1.1	1.842	1.132	1.157	1.778	1.344	1.092	MYLK (Fragment) OS=Sus scrofa OX=9823 PE=4 SV=1	K00907;K04373;K08803	MYLK;MYLK;MYLK;DAPK;RPS6KA	GO:0035639(molecular_function:purine ribonucleoside triphosphate binding); GO:0003674(molecular_function:molecular_function); GO:0005488(molecular_function:binding); GO:0043167(molecular_function:ion binding); GO:1901363(molecular_function:heterocyclic compound binding); GO:1901265(molecular_function:nucleoside phosphate binding); GO:0043168(molecular_function:anion binding); GO:0000166(molecular…	ssc04010(MAPK signaling pathway); ssc04510(Focal adhesion); ssc04720(Long-term potentiation); ssc05219(Bladder cancer); ssc04914(Progesterone-mediated oocyte maturation); ssc04114(Oocyte meiosis); ssc05200(Pathways in cancer); ssc04371(Apelin signaling pathway); ssc04921(Oxytocin signaling pathway); ssc04931(Insulin resistance); ssc04722(Neurotrophin signaling pathway); ssc04150(mTOR signaling pa…	ENOG410XQFD(S:Function unknown)	PF00069.26(Pkinase:Protein kinase domain); PF07714.18(PK_Tyr_Ser-Thr:Protein tyrosine and serine/threonine kinase)	cytoplasmic	1	64	5	High
A0A5G2QE10	1.03666	0.051945	0.7398	no change	no	1.329	1.282	1	1.589	1.307	1.231	1.347	1.454	1.162	1.353	Cofactor required for Sp1 transcriptional activation subunit 8 OS=Sus scrofa OX=9823 GN=MED27 PE=3 SV=1	K15170	MED27	GO:0006352(biological_process:DNA-templated transcription, initiation); GO:0044238(biological_process:primary metabolic process); GO:0080090(biological_process:regulation of primary metabolic process); GO:0019222(biological_process:regulation of metabolic process); GO:0071704(biological_process:organic substance metabolic process); GO:2000112(biological_process:regulation of cellular macromolecul…	ssc04919(Thyroid hormone signaling pathway)	ENOG410ZHQY(K:Transcription)	PF11571.9(Med27:Mediator complex subunit 27)	nuclear	2	11	31.3	High
F1S8A0	0.897529	-0.155969	0.4856	no change	no	1.235	1.376	1	1.694	1.455	1.355	1.086	1.282	1.562	1.011	Carboxypeptidase X, M14 family member 1 OS=Sus scrofa OX=9823 GN=CPXM1 PE=3 SV=4	K07752;K21392;K08638;K01294;K13022	CPXM1;AEBP1;CPE;CPZ;CPD	GO:0008238(molecular_function:exopeptidase activity); GO:0034641(biological_process:cellular nitrogen compound metabolic process); GO:0006807(biological_process:nitrogen compound metabolic process); GO:0003674(molecular_function:molecular_function); GO:0008270(molecular_function:zinc ion binding); GO:0008233(molecular_function:peptidase activity); GO:0008235(molecular_function:metalloexopeptidase…	ssc04940(Type I diabetes mellitus)	ENOG410XX0H(S:Function unknown)	PF00246.25(Peptidase_M14:Zinc carboxypeptidase); PF00754.26(F5_F8_type_C:F5/8 type C domain); PF13620.7(CarboxypepD_reg:Carboxypeptidase regulatory-like domain)	cytoplasmic	2	6	81.9	High
Q2QLE3	1.32206	0.402792	0.006245	up	yes	1.486	1.124	1	1.067	1.357	1.073	1.551	1.549	1.438	1.405	Testin OS=Sus scrofa OX=9823 GN=TES PE=3 SV=1	K04511	PRICKLE;PRICKLE;PRICKLE;PRICKLE	GO:0003674(molecular_function:molecular_function); GO:0005488(molecular_function:binding); GO:0005925(cellular_component:focal adhesion); GO:0050789(biological_process:regulation of biological process); GO:0030054(cellular_component:cell junction); GO:0030055(cellular_component:cell-substrate junction); GO:0005737(cellular_component:cytoplasm); GO:0043169(molecular_function:cation binding); GO:00…	ssc04310(Wnt signaling pathway)	ENOG410XQU0(O:Posttranslational modification, protein turnover, chaperones)	PF06297.15(PET:PET Domain); PF00412.23(LIM:LIM domain)	cytoplasmic	15	35	47.9	High
A0A4X1U128	1.55882	0.640458	0.0992	up	no	1.59	1.02	1	0.984	0.997	1.099	2.313	1.072	1.807	1.167	Uncharacterized protein OS=Sus scrofa OX=9823 GN=SIPA1L1 PE=4 SV=1	K08013;K17708;K17701;K17702;K17703	SIPA1L1, E6TP1;SIPA1L2, SPAL2;SIPA1L3, SPAL3;SIPA1;RAP1GAP2	GO:0022604(biological_process:regulation of cell morphogenesis); GO:0051239(biological_process:regulation of multicellular organismal process); GO:0022603(biological_process:regulation of anatomical structure morphogenesis); GO:0007167(biological_process:enzyme linked receptor protein signaling pathway); GO:0048583(biological_process:regulation of response to stimulus); GO:0030036(biological_proc…	ssc04670(Leukocyte transendothelial migration); ssc04015(Rap1 signaling pathway)	ENOG410XTIX(S:Function unknown)	PF11881.9(SPAR_C:C-terminal domain of SPAR protein); PF02145.16(Rap_GAP:Rap/ran-GAP)	cytoplasmic	1	1	200.5	High
A0A1Z1VUJ8	0.952132	-0.070767	0.6455	no change	no	1.273	1.337	1	1.622	1.389	1.337	1.191	1.287	1.346	1.268	Peptide-methionine (R)-S-oxide reductase OS=Sus scrofa OX=9823 GN=MSRB3 PE=2 SV=1	K07305	msrB;msrB	GO:0005783(cellular_component:endoplasmic reticulum); GO:0043229(cellular_component:intracellular organelle); GO:0006807(biological_process:nitrogen compound metabolic process); GO:0003674(molecular_function:molecular_function); GO:0008270(molecular_function:zinc ion binding); GO:0043227(cellular_component:membrane-bounded organelle); GO:0043226(cellular_component:organelle); GO:0016491(molecular…		COG0229(O:Posttranslational modification, protein turnover, chaperones)	PF01641.19(SelR:SelR domain)	mitochondrial	4	33	19.9	High
A0A4X1V908	1.01623	0.023225	0.8637	no change	no	1.315	1.294	1	1.484	1.431	1.262	1.35	1.407	1.232	1.271	cGMP-dependent protein kinase OS=Sus scrofa OX=9823 GN=PRKG1 PE=3 SV=1	K04345;K19584;K07376;K19477	PRKG1;PRKG2;PRKX;PKA;PKA	GO:0019216(biological_process:regulation of lipid metabolic process); GO:0019220(biological_process:regulation of phosphate metabolic process); GO:0080090(biological_process:regulation of primary metabolic process); GO:0019222(biological_process:regulation of metabolic process); GO:0048588(biological_process:developmental cell growth); GO:0051048(biological_process:negative regulation of secretio…	ssc04010(MAPK signaling pathway); ssc04750(Inflammatory mediator regulation of TRP channels); ssc04014(Ras signaling pathway); ssc05203(Viral carcinogenesis); ssc05200(Pathways in cancer); ssc05146(Amoebiasis); ssc04371(Apelin signaling pathway); ssc05205(Proteoglycans in cancer); ssc05166(Human T-cell leukemia virus 1 infection); ssc05165(Human papillomavirus infection); ssc04270(Vascular smooth…	ENOG410XPQQ(T:Signal transduction mechanisms)	PF00069.26(Pkinase:Protein kinase domain); PF00027.30(cNMP_binding:Cyclic nucleotide-binding domain); PF07714.18(PK_Tyr_Ser-Thr:Protein tyrosine and serine/threonine kinase); PF14531.7(Kinase-like:Kinase-like)	cytoplasmic	18	34	77.8	High
A0A4X1W7J7	0.972769	-0.039832	0.8221	no change	no	1.286	1.322	1	1.468	1.549	1.269	1.28	1.27	1.506	1.09	Septin OS=Sus scrofa OX=9823 GN=SEPTIN6 PE=3 SV=1	K16941;K16939;K16940	SEPT6_8_11;SEPT6_8_11;SEPT6_8_11;SEPT10;SEPT14	GO:0035639(molecular_function:purine ribonucleoside triphosphate binding); GO:0003674(molecular_function:molecular_function); GO:0005488(molecular_function:binding); GO:0043167(molecular_function:ion binding); GO:1901363(molecular_function:heterocyclic compound binding); GO:1901265(molecular_function:nucleoside phosphate binding); GO:0001882(molecular_function:nucleoside binding); GO:0043168(mole…	ssc05100(Bacterial invasion of epithelial cells)	COG5019(U:Intracellular trafficking, secretion, and vesicular transport)	PF00735.19(Septin:Septin)	cytoplasmic	3	24	51.4	High
A0A287A7M2	0.723841	-0.466255	0.07993	down	no	1.093	1.51	1	1.871	1.426	1.743	1.125	1.184	1.068	0.994	Scavenger receptor cysteine rich family member with 5 domains OS=Sus scrofa OX=9823 GN=SSC5D PE=1 SV=2	K13912	DMBT1;DMBT1		ssc04970(Salivary secretion)	ENOG410XQVR(S:Function unknown)	PF00530.19(SRCR:Scavenger receptor cysteine-rich domain); PF15494.7(SRCR_2:Scavenger receptor cysteine-rich domain)	cytoplasmic	4	4	153.7	High
A0A287ASF0	1.08581	0.118766	0.4556	no change	no	1.354	1.247	1	1.381	1.276	1.331	1.335	1.439	1.567	1.076	SH3 and multiple ankyrin repeat domains 3 OS=Sus scrofa OX=9823 GN=SHANK3 PE=4 SV=2	K15009;K00901	SHANK;SHANK;SHANK;dgkA, DGK;dgkA, DGK		ssc05231(Choline metabolism in cancer); ssc01100(Metabolic pathways); ssc04072(Phospholipase D signaling pathway); ssc00561(Glycerolipid metabolism); ssc04070(Phosphatidylinositol signaling system); ssc00564(Glycerophospholipid metabolism); ssc04724(Glutamatergic synapse)	COG0666(O:Posttranslational modification, protein turnover, chaperones)	PF00536.31(SAM_1:SAM domain (Sterile alpha motif)); PF12796.8(Ank_2:Ankyrin repeats (3 copies)); PF13637.7(Ank_4:Ankyrin repeats (many copies)); PF07647.18(SAM_2:SAM domain (Sterile alpha motif)); PF07653.18(SH3_2:Variant SH3 domain); PF13857.7(Ank_5:Ankyrin repeats (many copies)); PF17820.2(PDZ_6:PDZ domain); PF14604.7(SH3_9:Variant SH3 domain); PF00023.31(Ank:Ankyrin repeat); PF00595.25(PDZ:PDZ…	cytoplasmic	1	1	185.4	High
K7GKF8	0.673102	-0.571104	0.09941	down	no	1.046	1.554	1	1.97	1.256	1.99	1.007	1.211	1.083	0.885	Uncharacterized protein OS=Sus scrofa OX=9823 GN=SRPX PE=1 SV=2	K06496;K06494;K17495;K23818	;SELE, CD62E;SELP, CD62P;CSMD;CSMD	GO:2001235(biological_process:positive regulation of apoptotic signaling pathway); GO:2001236(biological_process:regulation of extrinsic apoptotic signaling pathway); GO:0022607(biological_process:cellular component assembly); GO:0005783(cellular_component:endoplasmic reticulum); GO:2001233(biological_process:regulation of apoptotic signaling pathway); GO:0060244(biological_process:negative regul…	ssc04514(Cell adhesion molecules (CAMs)); ssc05144(Malaria); ssc05150(Staphylococcus aureus infection); ssc04668(TNF signaling pathway); ssc04933(AGE-RAGE signaling pathway in diabetic complications); ssc05143(African trypanosomiasis); ssc05418(Fluid shear stress and atherosclerosis)	ENOG410XP80(S:Function unknown)	PF13778.7(DUF4174:Domain of unknown function (DUF4174)); PF02494.17(HYR:HYR domain); PF00084.21(Sushi:Sushi repeat (SCR repeat))	ER	7	16	51.2	High
Q1KS52	0.772324	-0.372721	0.3084	down	no	1.133	1.467	1	1.195	1.589	2.084	1.428	0.952	1.442	0.709	Acid-labile subunit OS=Sus scrofa OX=9823 GN=ALS PE=1 SV=1	K17256	IGFALS, ALS	GO:0005575(cellular_component:cellular_component); GO:0032991(cellular_component:macromolecular complex); GO:0005615(cellular_component:extracellular space); GO:0016942(cellular_component:insulin-like growth factor binding protein complex); GO:0036454(cellular_component:growth factor complex); GO:0042567(cellular_component:insulin-like growth factor ternary complex); GO:0110165(cellular_component…	ssc04935(Growth hormone synthesis, secretion and action)	COG4886(K:Transcription)	PF13855.7(LRR_8:Leucine rich repeat); PF12799.8(LRR_4:Leucine Rich repeats (2 copies)); PF13306.7(LRR_5:BspA type Leucine rich repeat region (6 copies)); PF14580.7(LRR_9:Leucine-rich repeat); PF01462.19(LRRNT:Leucine rich repeat N-terminal domain)	extracellular	2	6	66.1	High
F1SCC7	1.08253	0.11441	0.8679	no change	no	1.351	1.248	1	0.462	1.797	1.731	0.978	1.089	0.519	2.818	SERPIN domain-containing protein OS=Sus scrofa OX=9823 GN=LOC396684 PE=3 SV=3	K04525	SERPINA;SERPINA;SERPINA	GO:0005575(cellular_component:cellular_component); GO:0005615(cellular_component:extracellular space); GO:0110165(cellular_component:cellular anatomical entity)		COG4826(O:Posttranslational modification, protein turnover, chaperones)	PF00079.21(Serpin:Serpin (serine protease inhibitor))	extracellular	3	31	46.1	High
A0A5G2R4D6	1.0054	0.007771	0.9651	no change	no	1.303	1.296	1	1.517	1.538	1.131	1.312	1.316	1.324	1.259	Uncharacterized protein OS=Sus scrofa OX=9823 GN=TSC22D4 PE=3 SV=1			GO:0009628(biological_process:response to abiotic stimulus); GO:0003700(molecular_function:transcription factor activity, sequence-specific DNA binding); GO:0050896(biological_process:response to stimulus); GO:0008150(biological_process:biological_process); GO:0006950(biological_process:response to stress); GO:0006970(biological_process:response to osmotic stress); GO:0003674(molecular_function:m…		ENOG411251N(S:Function unknown)	PF01166.19(TSC22:TSC-22/dip/bun family)	mitochondrial	1	7	37.7	High
A0A4X1TWG2	0.885341	-0.175695	0.4517	no change	no	1.22	1.378	1	1.733	1.496	1.285	1.006	1.155	1.569	1.148	Protein FAM76B OS=Sus scrofa OX=9823 GN=FAM76B PE=3 SV=1			GO:0016607(cellular_component:nuclear speck); GO:0005575(cellular_component:cellular_component); GO:0016604(cellular_component:nuclear body); GO:0110165(cellular_component:cellular anatomical entity)		ENOG410YE53(S:Function unknown)	PF16046.6(FAM76:FAM76 protein)	cytoplasmic	2	6	38.6	High
A0A5G2RJ53	0.976408	-0.034444	0.8109	no change	no	1.283	1.314	1	1.484	1.458	1.316	1.117	1.317	1.412	1.285	Collagen type IV alpha 2 chain OS=Sus scrofa OX=9823 GN=COL4A2 PE=1 SV=1	K06237	COL4A;COL4A;COL4A;COL4A;COL4A	GO:0032502(biological_process:developmental process); GO:0005201(molecular_function:extracellular matrix structural constituent); GO:2000181(biological_process:negative regulation of blood vessel morphogenesis); GO:0070887(biological_process:cellular response to chemical stimulus); GO:0022603(biological_process:regulation of anatomical structure morphogenesis); GO:0038063(biological_process:colla…	ssc04510(Focal adhesion); ssc04512(ECM-receptor interaction); ssc04926(Relaxin signaling pathway); ssc05146(Amoebiasis); ssc04933(AGE-RAGE signaling pathway in diabetic complications); ssc04151(PI3K-Akt signaling pathway); ssc05165(Human papillomavirus infection); ssc05222(Small cell lung cancer); ssc04974(Protein digestion and absorption); ssc05200(Pathways in cancer)	ENOG410XNMM(S:Function unknown)	PF01391.19(Collagen:Collagen triple helix repeat (20 copies)); PF01413.20(C4:C-terminal tandem repeated domain in type 4 procollagen)	extracellular	8	7	166.9	High
A0A287ANP1	1.05621	0.078904	0.659	no change	no	1.334	1.263	1	1.49	1.421	1.141	1.385	1.565	1.315	1.073	KIAA0408 OS=Sus scrofa OX=9823 GN=KIAA0408 PE=4 SV=1					ENOG410YMCP(S:Function unknown)	PF14818.7(DUF4482:Domain of unknown function (DUF4482))	nuclear	10	15	78.1	High
F1RFM8	1.01474	0.02111	0.925	no change	no	1.308	1.289	1	1.703	1.046	1.407	1.105	1.204	1.461	1.46	Dynein axonemal heavy chain 10 OS=Sus scrofa OX=9823 GN=DNAH10 PE=3 SV=3	K10408	DNAH;DNAH;DNAH;DNAH;DNAH		ssc05016(Huntington disease)	COG5245(C:Energy production and conversion)	PF12774.8(AAA_6:Hydrolytic ATP binding site of dynein motor region); PF08385.13(DHC_N1:Dynein heavy chain, N-terminal region 1); PF08393.14(DHC_N2:Dynein heavy chain, N-terminal region 2); PF12780.8(AAA_8:P-loop containing dynein motor region D4); PF18199.2(Dynein_C:Dynein heavy chain C-terminal domain); PF12781.8(AAA_9:ATP-binding dynein motor region); PF12775.8(AAA_7:P-loop containing dynein mo…	cytoplasmic	1	0	528.4	Medium
A0A480QU30	0.858984	-0.219298	0.4352	no change	no	1.2	1.397	1	1.305	1.954	1.33	1.154	1.424	1.355	0.867	AP-2 transcription factor OS=Sus scrofa OX=9823 GN=TFAP2A PE=3 SV=1	K09178;K09179;K09176;K09177	TFAP2A_B;TFAP2A_B;TFAP2C;TFAP2E;TFAP2D	GO:0043231(cellular_component:intracellular membrane-bounded organelle); GO:0003700(molecular_function:transcription factor activity, sequence-specific DNA binding); GO:0005634(cellular_component:nucleus); GO:0005575(cellular_component:cellular_component); GO:0043229(cellular_component:intracellular organelle); GO:0003674(molecular_function:molecular_function); GO:0043227(cellular_component:membr…		ENOG410XR9E(K:Transcription)	PF03299.15(TF_AP-2:Transcription factor AP-2)	nuclear	1	3	47.1	Medium
A0A480I3P3	1.03451	0.048947	0.6915	no change	no	1.319	1.275	1	1.426	1.404	1.269	1.378	1.395	1.263	1.239	Unconventional myosin-Ic isoform X2 OS=Sus scrofa OX=9823 PE=3 SV=1	K10356	MYO1;MYO1;MYO1;MYO1;MYO1	GO:0035639(molecular_function:purine ribonucleoside triphosphate binding); GO:0003674(molecular_function:molecular_function); GO:0005488(molecular_function:binding); GO:0043167(molecular_function:ion binding); GO:1901363(molecular_function:heterocyclic compound binding); GO:1901265(molecular_function:nucleoside phosphate binding); GO:0043168(molecular_function:anion binding); GO:0000166(molecular…		COG5022(S:Function unknown)	PF00063.22(Myosin_head:Myosin head (motor domain)); PF06017.14(Myosin_TH1:Unconventional myosin tail, actin- and lipid-binding); PF00612.28(IQ:IQ calmodulin-binding motif)	cytoplasmic	42	45	119.7	High
F1SIR7	1.04091	0.057849	0.6527	no change	no	1.323	1.271	1	1.449	1.41	1.224	1.287	1.23	1.382	1.392	Thrombospondin type 1 domain containing 4 OS=Sus scrofa OX=9823 GN=THSD4 PE=4 SV=3	K23377;K23369;K08632;K08624	THSD4, ADAMTSL6;ADAMTSL4;ADAMTS18;ADAMTS9	GO:0016787(molecular_function:hydrolase activity); GO:0008233(molecular_function:peptidase activity); GO:0140096(molecular_function:catalytic activity, acting on a protein); GO:0003674(molecular_function:molecular_function); GO:0003824(molecular_function:catalytic activity)	ssc04350(TGF-beta signaling pathway)	ENOG41102GD(S:Function unknown)	PF19030.1(TSP1_ADAMTS:Thrombospondin type 1 domain); PF05986.15(ADAM_spacer1:ADAM-TS Spacer 1); PF00090.20(TSP_1:Thrombospondin type 1 domain); PF19035.1(TSP1_CCN:CCN3 Nov like TSP1 domain); PF19028.1(TSP1_spondin:Spondin-like TSP1 domain); PF08686.12(PLAC:PLAC (protease and lacunin) domain)	plasma membrane	8	10	111.6	High
A0A287AK42	0.860832	-0.216196	0.266	no change	no	1.2	1.394	1	1.719	1.316	1.543	1.235	1.13	1.278	1.155	Phosducin like 3 OS=Sus scrofa OX=9823 GN=PDCL3 PE=1 SV=1			GO:0019220(biological_process:regulation of phosphate metabolic process); GO:0005783(cellular_component:endoplasmic reticulum); GO:0019222(biological_process:regulation of metabolic process); GO:2000059(biological_process:negative regulation of protein ubiquitination involved in ubiquitin-dependent protein catabolic process); GO:0071840(biological_process:cellular component organization or biogen…		ENOG4111H24(S:Function unknown)	PF02114.17(Phosducin:Phosducin)	cytoplasmic	4	18	27.4	High
A0A4X1T0Y7	0.538872	-0.891984	0.05989	down	no	0.908	1.685	1	1.613	1.54	2.586	0.789	1.061	0.946	0.836	Fibrinogen C-terminal domain-containing protein OS=Sus scrofa OX=9823 GN=MFAP4 PE=4 SV=1	K06252;K10104	FCN;TN;TN	GO:0022607(biological_process:cellular component assembly); GO:0071482(biological_process:cellular response to light stimulus); GO:0019222(biological_process:regulation of metabolic process); GO:0009314(biological_process:response to radiation); GO:0099512(cellular_component:supramolecular fiber); GO:0031012(cellular_component:extracellular matrix); GO:0009411(biological_process:response to UV); …	ssc04151(PI3K-Akt signaling pathway); ssc04510(Focal adhesion); ssc05165(Human papillomavirus infection); ssc04512(ECM-receptor interaction); ssc05206(MicroRNAs in cancer)	ENOG410ZYS4(U:Intracellular trafficking, secretion, and vesicular transport)	PF00147.19(Fibrinogen_C:Fibrinogen beta and gamma chains, C-terminal globular domain)	extracellular	2	15	28.8	High
A0A4X1VLP0	0.985452	-0.021143	0.8836	no change	no	1.287	1.306	1	1.495	1.3	1.43	1.375	1.265	1.378	1.131	Protein rogdi homolog OS=Sus scrofa OX=9823 GN=ROGDI PE=3 SV=1			GO:0042127(biological_process:regulation of cell proliferation); GO:0030154(biological_process:cell differentiation); GO:0031975(cellular_component:envelope); GO:0009653(biological_process:anatomical structure morphogenesis); GO:0050789(biological_process:regulation of biological process); GO:0005575(cellular_component:cellular_component); GO:0048869(biological_process:cellular developmental proc…		ENOG410Y6JZ(S:Function unknown)	PF10259.10(Rogdi_lz:Rogdi leucine zipper containing protein)	cytoplasmic	1	6	29	High
A0A5K1UCS8	0.763265	-0.389743	0.2443	down	no	1.122	1.47	1	1.513	1.164	2.201	1.149	1.196	1.004	1.138	3-hydroxy-3-methylglutaryl coenzyme A synthase OS=Sus scrofa OX=9823 PE=2 SV=1	K01641	E2.3.3.10;E2.3.3.10	GO:0044249(biological_process:cellular biosynthetic process); GO:0003674(molecular_function:molecular_function); GO:0005488(molecular_function:binding); GO:1901362(biological_process:organic cyclic compound biosynthetic process); GO:1901360(biological_process:organic cyclic compound metabolic process); GO:0046912(molecular_function:transferase activity, transferring acyl groups, acyl groups conve…	ssc00650(Butanoate metabolism); ssc00072(Synthesis and degradation of ketone bodies); ssc03320(PPAR signaling pathway); ssc01100(Metabolic pathways); ssc00900(Terpenoid backbone biosynthesis); ssc00280(Valine, leucine and isoleucine degradation)	COG3425(I:Lipid transport and metabolism)	PF08540.11(HMG_CoA_synt_C:Hydroxymethylglutaryl-coenzyme A synthase C terminal); PF01154.18(HMG_CoA_synt_N:Hydroxymethylglutaryl-coenzyme A synthase N terminal)	cytoplasmic	5	12	57.6	High
A0A5G2QEI5	0.979358	-0.030092	0.8453	no change	no	1.281	1.308	1	1.378	1.383	1.473	1.295	1.5	1.224	1.106	Uncharacterized protein OS=Sus scrofa OX=9823 GN=ABI3BP PE=1 SV=1	K06766	NEO1		ssc04360(Axon guidance); ssc04514(Cell adhesion molecules (CAMs)); ssc04350(TGF-beta signaling pathway)	ENOG410YEIJ(U:Intracellular trafficking, secretion, and vesicular transport)	PF00041.22(fn3:Fibronectin type III domain); PF16656.6(Pur_ac_phosph_N:Purple acid Phosphatase, N-terminal domain)	extracellular	8	7	170.9	High
A0A4X1U0N5	0.925595	-0.111547	0.4516	no change	no	1.244	1.344	1	1.558	1.461	1.357	1.321	1.237	1.224	1.192	Fructose-bisphosphate aldolase OS=Sus scrofa OX=9823 GN=ALDOA PE=3 SV=1	K01623	ALDO;ALDO;ALDO	GO:0009185(biological_process:ribonucleoside diphosphate metabolic process); GO:0016310(biological_process:phosphorylation); GO:0019752(biological_process:carboxylic acid metabolic process); GO:0034641(biological_process:cellular nitrogen compound metabolic process); GO:0006807(biological_process:nitrogen compound metabolic process); GO:0003674(molecular_function:molecular_function); GO:0044281(b…	ssc00051(Fructose and mannose metabolism); ssc01230(Biosynthesis of amino acids); ssc01200(Carbon metabolism); ssc01100(Metabolic pathways); ssc00030(Pentose phosphate pathway); ssc04066(HIF-1 signaling pathway); ssc00010(Glycolysis / Gluconeogenesis)	COG3588(G:Carbohydrate transport and metabolism)	PF00274.20(Glycolytic:Fructose-bisphosphate aldolase class-I)	cytoplasmic	2	57	45	High
F1SV27	0.756959	-0.401714	0.09429	down	no	1.115	1.473	1	1.85	1.453	1.59	1.135	1.167	1.129	1.029	Four and a half LIM domains 3 OS=Sus scrofa OX=9823 GN=FHL3 PE=1 SV=2	K14380;K14365	FHL2;FHL1, SLIM1	GO:0032432(cellular_component:actin filament bundle); GO:0030036(biological_process:actin cytoskeleton organization); GO:0043229(cellular_component:intracellular organelle); GO:0003674(molecular_function:molecular_function); GO:0005488(molecular_function:binding); GO:0043167(molecular_function:ion binding); GO:0043227(cellular_component:membrane-bounded organelle); GO:0043226(cellular_component:o…	ssc04380(Osteoclast differentiation); ssc04630(Jak-STAT signaling pathway)	ENOG410XP0W(K:Transcription)	PF00412.23(LIM:LIM domain)	cytoplasmic	6	35	32.1	High
A0A287B580	0.521164	-0.940191	0.1213	down	no	0.8865	1.701	1	1.749	1.134	2.92	0.637	0.937	1.157	0.815	Uncharacterized protein OS=Sus scrofa OX=9823 GN=PRC1 PE=4 SV=2	K16732	PRC1	GO:0043226(cellular_component:organelle); GO:0043229(cellular_component:intracellular organelle); GO:0043228(cellular_component:non-membrane-bounded organelle); GO:0003674(molecular_function:molecular_function); GO:0005488(molecular_function:binding); GO:0051302(biological_process:regulation of cell division); GO:0071840(biological_process:cellular component organization or biogenesis); GO:000585…		ENOG410YZBK(S:Function unknown)	PF03999.13(MAP65_ASE1:Microtubule associated protein (MAP65/ASE1 family))	cytoplasmic	1	2	66.3	High
A0A5G2QDJ1	0.947289	-0.078123	0.6897	no change	no	1.258	1.328	1	1.587	1.604	1.12	1.296	1.396	1.163	1.178	Rho GTPase activating protein 1 OS=Sus scrofa OX=9823 GN=ARHGAP1 PE=1 SV=1	K18450;K20633;K20652;K20642;K18470	ARHGAP1, CDC42GAP;ARHGAP8, BPGAP1;ARHGAP22_24_25;SH3BP1, ARHGAP43;ATCAY	GO:0000041(biological_process:transition metal ion transport); GO:0043229(cellular_component:intracellular organelle); GO:0060341(biological_process:regulation of cellular localization); GO:0097443(cellular_component:sorting endosome); GO:0051049(biological_process:regulation of transport); GO:0032386(biological_process:regulation of intracellular transport); GO:0032387(biological_process:negativ…		ENOG410XR4J(S:Function unknown)	PF00620.28(RhoGAP:RhoGAP domain); PF13716.7(CRAL_TRIO_2:Divergent CRAL/TRIO domain); PF00650.21(CRAL_TRIO:CRAL/TRIO domain)	cytoplasmic	15	41	50.4	High
A0A4X1W001	1.04589	0.064726	0.6261	no change	no	1.322	1.264	1	1.371	1.287	1.398	1.421	1.258	1.45	1.161	Calponin-homology (CH) domain-containing protein OS=Sus scrofa OX=9823 PE=4 SV=1					COG4886(S:Function unknown)	PF13855.7(LRR_8:Leucine rich repeat); PF12799.8(LRR_4:Leucine Rich repeats (2 copies)); PF00307.32(CH:Calponin homology (CH) domain)	cytoplasmic	1	3	84.2	High
A0A4X1VEX0	1.02745	0.03907	0.8518	no change	no	1.31	1.275	1	1.235	1.711	1.155	1.347	1.488	1.359	1.047	MAGE domain-containing protein OS=Sus scrofa OX=9823 GN=MAGEB3 PE=4 SV=1					ENOG4111S70(S:Function unknown)	PF12440.9(MAGE_N:Melanoma associated antigen family N terminal); PF01454.20(MAGE:MAGE family)	nuclear	1	2	39.1	Medium
A0A480XJB3	1.40596	0.491555	0.0222	up	yes	1.51	1.074	1	0.882	1.262	1.154	1.609	1.193	1.731	1.508	Protein FMC1 homolog (Fragment) OS=Sus scrofa OX=9823 PE=3 SV=1			GO:0033615(biological_process:mitochondrial proton-transporting ATP synthase complex assembly); GO:0009894(biological_process:regulation of catabolic process); GO:0022607(biological_process:cellular component assembly); GO:0009892(biological_process:negative regulation of metabolic process); GO:0080090(biological_process:regulation of primary metabolic process); GO:0019222(biological_process:regu…		ENOG4111SA8(S:Function unknown)		cytoplasmic	1	8	16.7	High
F1RW98	0.971756	-0.041334	0.775	no change	no	1.273	1.31	1	1.56	1.376	1.304	1.236	1.276	1.387	1.193	Ras suppressor protein 1 OS=Sus scrofa OX=9823 GN=RSU1 PE=1 SV=3			GO:0030155(biological_process:regulation of cell adhesion); GO:0005925(cellular_component:focal adhesion); GO:0043087(biological_process:regulation of GTPase activity); GO:0050789(biological_process:regulation of biological process); GO:0030054(cellular_component:cell junction); GO:0030055(cellular_component:cell-substrate junction); GO:0043547(biological_process:positive regulation of GTPase act…		COG4886(S:Function unknown)	PF13855.7(LRR_8:Leucine rich repeat); PF12799.8(LRR_4:Leucine Rich repeats (2 copies))	cytoplasmic	13	56	31.5	High
A0A480WBM1	0.763661	-0.388995	0.1491	down	no	1.118	1.464	1	1.861	1.456	1.539	1.156	1.063	1.392	0.863	Somatomedin B and thrombospondin type 1 domain containing OS=Sus scrofa OX=9823 GN=SBSPON PE=1 SV=1			GO:0005575(cellular_component:cellular_component); GO:0005576(cellular_component:extracellular region); GO:0110165(cellular_component:cellular anatomical entity)		ENOG41118V9(S:Function unknown)	PF19028.1(TSP1_spondin:Spondin-like TSP1 domain)	extracellular	5	31	29.1	High
F1SKX8	0.705416	-0.503454	0.07909	down	no	1.068	1.514	1	1.977	1.48	1.597	1.099	1.076	1.198	0.901	Filamin A interacting protein 1 like OS=Sus scrofa OX=9823 GN=FILIP1L PE=4 SV=3					ENOG410ZUGY(S:Function unknown)	PF09727.10(CortBP2:Cortactin-binding protein-2)	cytoplasmic	7	6	132.3	High
A0A480P4R5	1.07556	0.105092	0.3328	no change	no	1.338	1.244	1	1.359	1.318	1.298	1.403	1.364	1.243	1.34	BTB/POZ domain-containing protein 2 OS=Sus scrofa OX=9823 PE=4 SV=1	K10477;K10445;K10478	BTBD1_2;BTBD1_2;BTBD3_6;BTBD3_6;KLHL7	GO:0005575(cellular_component:cellular_component); GO:0035770(cellular_component:ribonucleoprotein granule); GO:0043232(cellular_component:intracellular non-membrane-bounded organelle); GO:0000932(cellular_component:cytoplasmic mRNA processing body); GO:0099080(cellular_component:supramolecular complex); GO:0043229(cellular_component:intracellular organelle); GO:0043228(cellular_component:non-mem…		ENOG410XQ3X(S:Function unknown)	PF08005.13(PHR:PHR domain); PF00651.32(BTB:BTB/POZ domain); PF07707.16(BACK:BTB And C-terminal Kelch)	cytoplasmic	3	9	54.6	High
A0A480UV93	1.06977	0.097297	0.5735	no change	no	1.334	1.247	1	1.284	1.583	1.121	1.519	1.235	1.38	1.201	Zinc finger protein 512B isoform X3 OS=Sus scrofa OX=9823 PE=4 SV=1			GO:0097159(molecular_function:organic cyclic compound binding); GO:0003674(molecular_function:molecular_function); GO:1901363(molecular_function:heterocyclic compound binding); GO:0003676(molecular_function:nucleic acid binding); GO:0005488(molecular_function:binding)		COG5048(S:Function unknown)	PF13894.7(zf-C2H2_4:C2H2-type zinc finger); PF00096.27(zf-C2H2:Zinc finger, C2H2 type)	nuclear	1	2	97.7	High
A0A5G2QG79	1.1608	0.215124	0.3479	no change	no	1.386	1.194	1	0.891	1.517	1.366	1.231	1.279	1.733	1.299	Ubiquitin conjugating enzyme E2 W OS=Sus scrofa OX=9823 GN=UBE2W PE=4 SV=1	K10688;K06689;K20217	UBE2W, UBC16;UBE2E;UBE2E;UBE2E;UBE2D, UBC4, UBC5		ssc04120(Ubiquitin mediated proteolysis); ssc04141(Protein processing in endoplasmic reticulum)	COG5078(S:Function unknown)	PF00179.27(UQ_con:Ubiquitin-conjugating enzyme)	cytoplasmic	1	11	18.3	High
A0A5G2QHM0	1.39332	0.478528	0.1356	up	no	1.502	1.078	1	0.769	1.72	0.824	1.324	1.797	1.337	1.551	Dynein assembly factor 3, axonemal OS=Sus scrofa OX=9823 PE=3 SV=1			GO:0022607(biological_process:cellular component assembly); GO:0043933(biological_process:macromolecular complex subunit organization); GO:0009987(biological_process:cellular process); GO:0070286(biological_process:axonemal dynein complex assembly); GO:0016043(biological_process:cellular component organization); GO:0065003(biological_process:macromolecular complex assembly); GO:0008150(biological…		ENOG410XP2W(S:Function unknown)	PF14740.7(DUF4471:Domain of unknown function (DUF4471)); PF14737.7(DUF4470:Domain of unknown function (DUF4470))	mitochondrial	1	2	57.5	Medium
A0A4X1UF72	2.53324	1.34099	0.0203	up	yes	1.848	0.7295	1	0.354	1.09	0.474	1.515	1.882	1.302	2.691	Mitochondria-eating protein OS=Sus scrofa OX=9823 PE=3 SV=1			GO:1903008(biological_process:organelle disassembly); GO:0044248(biological_process:cellular catabolic process); GO:0043229(cellular_component:intracellular organelle); GO:0006807(biological_process:nitrogen compound metabolic process); GO:0035695(biological_process:mitophagy by induced vacuole formation); GO:0035694(biological_process:mitochondrial protein catabolic process); GO:0043227(cellular…		ENOG410XRYY(S:Function unknown)	PF16026.6(MIEAP:Mitochondria-eating protein)	cytoplasmic	3	10	61	High
A0A4X1SGZ5	1.01643	0.023514	0.8428	no change	no	1.299	1.278	1	1.449	1.331	1.331	1.36	1.225	1.369	1.243	59 kDa serine/threonine-protein kinase OS=Sus scrofa OX=9823 GN=ILK PE=4 SV=1	K04418;K04424;K04427;K06272;K04423	ILK;ZAK, MLTK;MAP3K10, MLK2;MAP3K7, TAK1;MAP3K12, MUK	GO:0003151(biological_process:outflow tract morphogenesis); GO:0051493(biological_process:regulation of cytoskeleton organization); GO:0000166(molecular_function:nucleotide binding); GO:0048583(biological_process:regulation of response to stimulus); GO:0045859(biological_process:regulation of protein kinase activity); GO:0008366(biological_process:axon ensheathment); GO:0050839(molecular_function…	ssc04010(MAPK signaling pathway); ssc04657(IL-17 signaling pathway); ssc05145(Toxoplasmosis); ssc03320(PPAR signaling pathway); ssc05140(Leishmaniasis); ssc05100(Bacterial invasion of epithelial cells); ssc04152(AMPK signaling pathway); ssc05162(Measles); ssc05161(Hepatitis B); ssc04310(Wnt signaling pathway); ssc05169(Epstein-Barr virus infection); ssc05168(Herpes simplex virus 1 infection); ssc…	COG0666(S:Function unknown)	PF07714.18(PK_Tyr_Ser-Thr:Protein tyrosine and serine/threonine kinase); PF13637.7(Ank_4:Ankyrin repeats (many copies)); PF13857.7(Ank_5:Ankyrin repeats (many copies)); PF00069.26(Pkinase:Protein kinase domain); PF12796.8(Ank_2:Ankyrin repeats (3 copies)); PF00023.31(Ank:Ankyrin repeat); PF13606.7(Ank_3:Ankyrin repeat)	cytoplasmic	14	33	51.4	High
A0A287AD78	0.871366	-0.198649	0.4782	no change	no	1.199	1.376	1	1.136	1.717	1.651	1.029	0.931	1.224	1.61	FA complementation group I OS=Sus scrofa OX=9823 GN=FANCI PE=4 SV=2	K10895	FANCI	GO:0090304(biological_process:nucleic acid metabolic process); GO:0034641(biological_process:cellular nitrogen compound metabolic process); GO:0006807(biological_process:nitrogen compound metabolic process); GO:1901360(biological_process:organic cyclic compound metabolic process); GO:0006139(biological_process:nucleobase-containing compound metabolic process); GO:0051716(biological_process:cellul…	ssc03460(Fanconi anemia pathway)	ENOG410XSU9(S:Function unknown)	PF14678.7(FANCI_S4:FANCI solenoid 4); PF14680.7(FANCI_HD2:FANCI helical domain 2); PF14677.7(FANCI_S3:FANCI solenoid 3); PF14675.7(FANCI_S1:FANCI solenoid 1); PF14676.7(FANCI_S2:FANCI solenoid 2); PF14679.7(FANCI_HD1:FANCI helical domain 1); PF14674.7(FANCI_S1-cap:FANCI solenoid 1 cap)	cytoplasmic	1	1	152.4	High
A0A4X1VVH7	1.1133	0.154843	0.4676	no change	no	1.356	1.218	1	1.136	1.21	1.526	1.184	1.105	1.412	1.722	Uncharacterized protein OS=Sus scrofa OX=9823 GN=SPTA1 PE=3 SV=1	K21073;K06115;K06114	SPTA;SPTA;SPTB;SPTB;ACTN2_3	GO:0043169(molecular_function:cation binding); GO:0043167(molecular_function:ion binding); GO:0003674(molecular_function:molecular_function); GO:0005488(molecular_function:binding); GO:0046872(molecular_function:metal ion binding); GO:0005509(molecular_function:calcium ion binding)	ssc05412(Arrhythmogenic right ventricular cardiomyopathy (ARVC)); ssc04210(Apoptosis)	COG5069(K:Transcription)	PF00435.22(Spectrin:Spectrin repeat); PF08726.11(EFhand_Ca_insen:Ca2+ insensitive EF hand); PF00018.29(SH3_1:SH3 domain); PF14604.7(SH3_9:Variant SH3 domain)	cytoplasmic	7	5	278.1	High
A0A287BLA6	0.691196	-0.532834	0.05283	down	no	1.052	1.522	1	1.933	1.594	1.563	1.037	1.026	1.009	1.137	Microtubule-associated protein OS=Sus scrofa OX=9823 GN=MAP2 PE=1 SV=2	K04380;K10430	MAP2;MAPT, TAU	GO:0032502(biological_process:developmental process); GO:0099512(cellular_component:supramolecular fiber); GO:0099513(cellular_component:polymeric cytoskeletal fiber); GO:0048468(biological_process:cell development); GO:0003674(molecular_function:molecular_function); GO:0005488(molecular_function:binding); GO:0005874(cellular_component:microtubule); GO:0071840(biological_process:cellular componen…	ssc04010(MAPK signaling pathway); ssc05010(Alzheimer disease)	ENOG4111J07(S:Function unknown)	PF08377.11(MAP2_projctn:MAP2/Tau projection domain); PF00418.20(Tubulin-binding:Tau and MAP protein, tubulin-binding repeat)	cytoplasmic	4	2	205.4	High
A0A4X1TUR5	1.22664	0.294716	0.1865	up	no	1.418	1.156	1	0.991	1.278	1.357	1.122	1.25	1.511	1.79	4F5 domain-containing protein OS=Sus scrofa OX=9823 GN=ZNF706 PE=4 SV=1			GO:0019219(biological_process:regulation of nucleobase-containing compound metabolic process); GO:0080090(biological_process:regulation of primary metabolic process); GO:0019222(biological_process:regulation of metabolic process); GO:0051246(biological_process:regulation of protein metabolic process); GO:0031327(biological_process:negative regulation of cellular biosynthetic process); GO:0031326(…		ENOG411234V(S:Function unknown)	PF04419.15(4F5:4F5 protein related disordered region)	cytoplasmic	1	14	8.5	High
I3LEE2	0.715333	-0.483312	0.07245	down	no	1.073	1.5	1	1.871	1.415	1.714	1.101	1.052	1.169	0.971	Monoglyceride lipase OS=Sus scrofa OX=9823 GN=MGLL PE=1 SV=1	K06889;K01054	MGLL;K06889	GO:0005654(cellular_component:nucleoplasm); GO:0005575(cellular_component:cellular_component); GO:0110165(cellular_component:cellular anatomical entity)	ssc04723(Retrograde endocannabinoid signaling); ssc04714(Thermogenesis); ssc04923(Regulation of lipolysis in adipocytes); ssc01100(Metabolic pathways); ssc00561(Glycerolipid metabolism)	COG2267(I:Lipid transport and metabolism)	PF12146.9(Hydrolase_4:Serine aminopeptidase, S33); PF00561.21(Abhydrolase_1:alpha/beta hydrolase fold); PF12697.8(Abhydrolase_6:Alpha/beta hydrolase family); PF00756.21(Esterase:Putative esterase)	cytoplasmic	9	36	34.4	High
A0A4X1UEJ0	1.17597	0.233855	0.5083	no change	no	1.39	1.182	1	0.967	1.625	1.136	0.906	1.757	1.005	1.89	Uncharacterized protein OS=Sus scrofa OX=9823 PE=4 SV=1	K16682;K16676;K12792;K06273	LPP;TRIP6;ZYX;AJUBA, LIMD1, WTIP;AJUBA, LIMD1, WTIP	GO:0032432(cellular_component:actin filament bundle); GO:0001725(cellular_component:stress fiber); GO:0030055(cellular_component:cell-substrate junction); GO:0005925(cellular_component:focal adhesion); GO:0043169(molecular_function:cation binding); GO:0098609(biological_process:cell-cell adhesion); GO:0005829(cellular_component:cytosol); GO:0009987(biological_process:cellular process); GO:0003674…	ssc04510(Focal adhesion); ssc04390(Hippo signaling pathway); ssc04621(NOD-like receptor signaling pathway); ssc04392(Hippo signaling pathway - multiple species)	ENOG410Y3GP(S:Function unknown)	PF00412.23(LIM:LIM domain)	cytoplasmic	1	33	63.6	High
A0A287BCW8	0.873085	-0.195805	0.3032	no change	no	1.197	1.371	1	1.697	1.528	1.258	1.227	1.218	1.15	1.194	Kinase OS=Sus scrofa OX=9823 GN=ITPKB PE=3 SV=2	K00911	ITPK	GO:0046173(biological_process:polyol biosynthetic process); GO:0019751(biological_process:polyol metabolic process); GO:0003674(molecular_function:molecular_function); GO:0044237(biological_process:cellular metabolic process); GO:0044283(biological_process:small molecule biosynthetic process); GO:1901576(biological_process:organic substance biosynthetic process); GO:0071704(biological_process:org…	ssc04020(Calcium signaling pathway); ssc00562(Inositol phosphate metabolism); ssc04070(Phosphatidylinositol signaling system); ssc01100(Metabolic pathways)	ENOG410Y8AC(I:Lipid transport and metabolism)		cytoplasmic	9	22	67	High
A0A286ZVF2	1.16162	0.216133	0.1186	no change	no	1.38	1.188	1	1.063	1.461	1.23	1.39	1.436	1.364	1.331	Leucine rich repeat containing 8 VRAC subunit A OS=Sus scrofa OX=9823 GN=LRRC8A PE=3 SV=1	K22038	LRRC8;LRRC8;LRRC8;LRRC8	GO:0034214(biological_process:protein hexamerization); GO:0006820(biological_process:anion transport); GO:0071840(biological_process:cellular component organization or biogenesis); GO:0002329(biological_process:pre-B cell differentiation); GO:0048869(biological_process:cellular developmental process); GO:0008509(molecular_function:anion transmembrane transporter activity); GO:0016020(cellular_com…		COG4886(K:Transcription)	PF12534.9(Pannexin_like:Pannexin-like TM region of LRRC8); PF13855.7(LRR_8:Leucine rich repeat); PF12799.8(LRR_4:Leucine Rich repeats (2 copies)); PF13306.7(LRR_5:BspA type Leucine rich repeat region (6 copies))	peroxisomal	1	2	86.5	High
A0A0B8RTW8	0.934439	-0.097828	0.4969	no change	no	1.24	1.327	1	1.579	1.369	1.361	1.261	1.267	1.209	1.222	BCL2-associated athanogene 3 OS=Sus scrofa domesticus OX=9825 GN=BAG3 PE=4 SV=1	K13305;K09558;K09557;K10591	BAG3;BAG4;NEDD4L;NEDD4, RSP5	GO:0051087(molecular_function:chaperone binding); GO:0003674(molecular_function:molecular_function); GO:0005488(molecular_function:binding); GO:0005515(molecular_function:protein binding)	ssc04530(Tight junction); ssc04668(TNF signaling pathway); ssc04960(Aldosterone-regulated sodium reabsorption); ssc04120(Ubiquitin mediated proteolysis); ssc04144(Endocytosis); ssc05169(Epstein-Barr virus infection)	COG5021(K:Transcription)	PF02179.17(BAG:BAG domain); PF00397.27(WW:WW domain)	cytoplasmic	8	17	61.5	High
[truncated: 6,265 more rows]

## Sheet: Table S2
Accession	FC(UT/UC)	Log2FC(UT/UC)	P_value(UT/UC)	Regulate	Significant	UT	UC	UC11	UC21	UC31	UC41	UT11	UT21	UT31	UT41	Description	ko_id	ko_name	go	pathways	cog	pfam	subloc	uni_peptide	coverage	mw	fdr
[truncated: 423 more rows]

## Sheet: Table S3
Accession	Description	UT41	UT21	UT11	UT31	UC21	UC41	UC11	UC31
[truncated: 423 more rows]

## Sheet: Table S4 
Term Type	GO Term	GO ID	UT_vs_UC_all num	UT_vs_UC_all percent
[truncated: 31 more rows]

[truncated: 1 more sheets: Table S5]
